# Supplementary material for: {2,2′-[(2,2-Dimethylpropane-1,3-diyl­dinitrilo)bis(phenylmethylidyne)]di­phenolato}copper(II)
Source: Acta Crystallogr Sect E Struct Rep Online. 2011 Jul 23;67(Pt 8):m1145. doi: 10.1107/S1600536811028844 (PMC3212202; doi:10.1107/S1600536811028844)
Supplement: Supplementary file 1 [file e-67-m1145-sup1.cif]

##############################################################################
#                                                                            #
# This CIF contains the data in a paper accepted for publication in          #
# Acta Crystallographica Section E. It conforms to the requirements of       #
# Notes for Authors for Acta Crystallographica Section E, and has been       #
# peer reviewed under the auspices of the IUCr Commission on Journals.       #
#                                                                            #
# Full details of the Crystallographic Information File format               #
# are given in the paper "The Crystallographic Information File (CIF):       #
# a New Standard Archive File for Crystallography" by S. R. Hall, F. H.      #
# Allen and I. D. Brown [Acta Cryst. (1991), A47, 655-685].                  #
#                                                                            #
# The current version of the core CIF dictionary is obtainable from          #
# ftp://ftp.iucr.org/pub/cif_core.dic.                                       #
#                                                                            #
# Software is freely available for graphical display of the structure(s)     #
# in this CIF. For information consult the CIF software page                 #
# http://www.iucr.org/resources/cif/software.                                #
#                                                                            #
# This file may be used for bona fide research purposes within the           #
# scientific community so long as proper attribution is given to the journal # 
# article from which it was obtained.                                        #
#                                                                            #
##############################################################################
data_global
_audit_creation_method     'form.cif (version 2.0)'
_journal_data_validation_number     ?
_journal_date_recd_electronic     2011-07-14
_journal_date_accepted     2011-07-18
_journal_name_full     'Acta Crystallographica, Section E'
_journal_year     2011
_journal_volume     67
_journal_issue      8
_journal_page_first     m1145
_journal_page_last     m1145
_journal_paper_category     QM
_journal_coeditor_code     TK2765
loop_
    _publ_contact_author_name
    _publ_contact_author_address
    _publ_contact_author_email
    'Prof. Tahir, Muhammad Nawaz'
;
Department of Physics
University of Sargodha
Punjab, Pakistan
;
 dmntahir_uos@yahoo.com
    'Kia, Reza'
;
      X-ray Crystallography Laboratory,
      Plasma Physics Research Center,
      Science and Research Branch,
      Islamic Azad University,
      Tehran,
      Iran
      &
      Department of Chemistry
      Science and Research Branch
      Islamic Azad University
      Tehran
      Iran
;
 srkk@yahoo.com
_publ_contact_author_fax     ?
_publ_contact_author_phone     ?
_publ_section_title
;\
{2,2'-[(2,2-Dimethylpropane-1,3-\
diyldinitrilo)bis(phenylmethylidyne)]diphenolato}copper(II)
;
loop_
    _publ_author_name
    _publ_author_address
    'Kargar, Hadi'
;
      Chemistry Department,
      Payame Noor University,
      Tehran 19395-4697,
      Iran
;
    'Kia, Reza'
;
      X-ray Crystallography Laboratory,
      Plasma Physics Research Center,
      Science and Research Branch,
      Islamic Azad University,
      Tehran,
      Iran
      &
      Department of Chemistry
      Science and Research Branch
      Islamic Azad University
      Tehran
      Iran
;
    'Moghadamm, Majid'
;
Catalysis Division,
Department of Chemistry,
University of Isfahan,
Isfahan 81746-73441,
Iran
;
    'Froozandeh, Fatemeh'
;
      Chemistry Department,
      Payame Noor University,
      Tehran 19395-4697,
      Iran
;
    'Tahir, Muhammad Nawaz'
;
Department of Physics
University of Sargodha
Punjab,
Pakistan
;
data_I
_audit_creation_method     SHELXL-97
_chemical_name_systematic
;
{2,2'-[(2,2-Dimethylpropane-1,3-
diyldinitrilo)bis(phenylmethylidyne)]diphenolato}copper(II)
;
_chemical_name_common
;
Bis(2-hydroxybenzophenone)-2,2'-dimethylpropanediimine copper(II)
;
_chemical_formula_moiety     'C31 H28 Cu N2 O2'
_chemical_formula_sum     'C31 H28 Cu N2 O2'
_chemical_formula_iupac     '[Cu (C31 H28 N2 O2)]'
_chemical_formula_weight     524.09
_chemical_melting_point     ?
_symmetry_cell_setting     tetragonal
_symmetry_space_group_name_H-M     'P 41 21 2'
_symmetry_space_group_name_Hall     'P 4abw 2nw'
loop_
    _symmetry_equiv_pos_as_xyz
    'x, y, z'
    'x+1/2, -y+1/2, -z+3/4'
    '-x, -y, z+1/2'
    '-x+1/2, y+1/2, -z+1/4'
    'y, x, -z'
    'y+1/2, -x+1/2, z+3/4'
    '-y+1/2, x+1/2, z+1/4'
    '-y, -x, -z+1/2'
_cell_length_a     9.7435(14)
_cell_length_b     9.7435(14)
_cell_length_c     25.717(6)
_cell_angle_alpha     90.00
_cell_angle_beta     90.00
_cell_angle_gamma     90.00
_cell_volume     2441.5(8)
_cell_formula_units_Z     4
_cell_measurement_reflns_used     374
_cell_measurement_theta_min     2.23
_cell_measurement_theta_max     24.94
_cell_measurement_temperature     291(2)
_exptl_crystal_description     block
_exptl_crystal_colour     dark-green
_exptl_crystal_size_max     0.21
_exptl_crystal_size_mid     0.11
_exptl_crystal_size_min     0.08
_exptl_crystal_density_diffrn     1.426
_exptl_crystal_density_meas     ?
_exptl_crystal_density_method     'not measured'
_exptl_crystal_F_000     1092
_exptl_absorpt_coefficient_mu     0.927
_exptl_absorpt_correction_type     multi-scan
_exptl_absorpt_process_details
;
[MULABS (Blessing, 1995) in PLATON (Spek, 2009)]'
;
_exptl_absorpt_correction_T_min     0.995
_exptl_absorpt_correction_T_max     1.000
_exptl_special_details     ?
_diffrn_ambient_temperature     291(2)
_diffrn_radiation_type     MoK\a
_diffrn_radiation_wavelength     0.71073
_diffrn_radiation_source     'fine-focus sealed tube'
_diffrn_radiation_monochromator     graphite
_diffrn_measurement_device_type     'STOE IPDS 2T Image Plate diffractometer'
_diffrn_measurement_method     '\w scans'
_diffrn_detector_area_resol_mean     '0.15 mm'
_diffrn_reflns_number     5595
_diffrn_reflns_av_R_equivalents     0.0877
_diffrn_reflns_av_sigmaI/netI     0.1810
_diffrn_reflns_theta_min     2.24
_diffrn_reflns_theta_max     25.99
_diffrn_reflns_theta_full     25.99
_diffrn_measured_fraction_theta_max     0.999
_diffrn_measured_fraction_theta_full     0.999
_diffrn_reflns_limit_h_min     -10
_diffrn_reflns_limit_h_max     3
_diffrn_reflns_limit_k_min     -11
_diffrn_reflns_limit_k_max     12
_diffrn_reflns_limit_l_min     -27
_diffrn_reflns_limit_l_max     31
_diffrn_standards_number     0
_diffrn_standards_interval_count     .
_diffrn_standards_interval_time     .
_diffrn_standards_decay_%     ?
_refine_special_details
;
Refinement of <i>F</i>^2^ against ALL reflections. The weighted <i>R</i>-factor
<i>wR</i> and goodness of fit <i>S</i> are based on <i>F</i>^2^, conventional
<i>R</i>-factors <i>R</i> are based on <i>F</i>, with <i>F</i> set to zero for
negative <i>F</i>^2^. The threshold expression of <i>F</i>^2^ >
\s(<i>F</i>^2^) is used only for calculating <i>R</i>-factors(gt) <i>etc</i>.
and is not relevant to the choice of reflections for refinement.
<i>R</i>-factors based on <i>F</i>^2^ are statistically about twice as large
as those based on <i>F</i>, and <i>R</i>- factors based on ALL data will be
even larger.
;
_reflns_number_total     2376
_reflns_number_gt     1380
_reflns_threshold_expression     I>2\s(I)
_refine_ls_structure_factor_coef     Fsqd
_refine_ls_matrix_type     full
_refine_ls_R_factor_all     0.1324
_refine_ls_R_factor_gt     0.0698
_refine_ls_wR_factor_gt     0.0537
_refine_ls_wR_factor_ref     0.0640
_refine_ls_goodness_of_fit_ref     0.840
_refine_ls_restrained_S_all     0.840
_refine_ls_number_reflns     2376
_refine_ls_number_parameters     165
_refine_ls_number_restraints     0
_refine_ls_hydrogen_treatment     constr
_refine_ls_weighting_scheme     calc
_refine_ls_weighting_details
                 'calc w=1/[\s^2^(Fo^2^)+(0.0005P)^2^] where P=(Fo^2^+2Fc^2^)/3'
_atom_sites_solution_hydrogens     geom
_atom_sites_solution_primary     direct
_atom_sites_solution_secondary     difmap
_refine_ls_shift/su_max     0.000
_refine_ls_shift/su_mean     0.000
_refine_diff_density_max     0.831
_refine_diff_density_min     -0.470
_refine_ls_extinction_method     none
_refine_ls_extinction_coef     ?
_refine_ls_abs_structure_details     'Flack (1983), 918 Friedel pairs'
_refine_ls_abs_structure_Flack     0.00(3)
loop_
    _atom_type_symbol
    _atom_type_description
    _atom_type_scat_dispersion_real
    _atom_type_scat_dispersion_imag
    _atom_type_scat_source
    'C' 'C' 0.0033 0.0016
                         'International Tables Vol C Tables 4.2.6.8 and 6.1.1.4'
    'H' 'H' 0.0000 0.0000
                         'International Tables Vol C Tables 4.2.6.8 and 6.1.1.4'
    'N' 'N' 0.0061 0.0033
                         'International Tables Vol C Tables 4.2.6.8 and 6.1.1.4'
    'O' 'O' 0.0106 0.0060
                         'International Tables Vol C Tables 4.2.6.8 and 6.1.1.4'
    'Cu' 'Cu' 0.3201 1.2651
                         'International Tables Vol C Tables 4.2.6.8 and 6.1.1.4'
_computing_data_collection     'X-AREA (Stoe & Cie, 2009)'
_computing_cell_refinement     'X-AREA (Stoe & Cie, 2009)'
_computing_data_reduction     'X-AREA (Stoe & Cie, 2009)'
_computing_structure_solution     'SHELXTL (Sheldrick, 2008)'
_computing_structure_refinement     'SHELXTL (Sheldrick, 2008)'
_computing_molecular_graphics     'SHELXTL (Sheldrick, 2008)'
_computing_publication_material
                             'SHELXTL (Sheldrick, 2008) and PLATON (Spek, 2009)'
loop_
    _atom_site_type_symbol
    _atom_site_label
    _atom_site_fract_x
    _atom_site_fract_y
    _atom_site_fract_z
    _atom_site_U_iso_or_equiv
    _atom_site_adp_type
    _atom_site_calc_flag
    _atom_site_refinement_flags
    _atom_site_occupancy
    _atom_site_symmetry_multiplicity
    _atom_site_disorder_assembly
    _atom_site_disorder_group
    Cu Cu1 -0.17381(7) 0.17381(7) 0.7500 0.0303(2) Uani d S 1 2 . .
    O O1 -0.1851(4) 0.3469(4) 0.71702(12) 0.0358(9) Uani d . 1 1 . .
    N N1 -0.0615(4) 0.0946(4) 0.69403(16) 0.0277(11) Uani d . 1 1 . .
    C C1 -0.1327(5) 0.3836(5) 0.6724(2) 0.0241(14) Uani d . 1 1 . .
    C C2 -0.1492(6) 0.5209(6) 0.6563(2) 0.0368(16) Uani d . 1 1 . .
    H H2 -0.1866 0.5835 0.6797 0.044 Uiso calc R 1 1 . .
    C C3 -0.1129(5) 0.5662(6) 0.6081(3) 0.0409(17) Uani d . 1 1 . .
    H H3 -0.1289 0.6570 0.5987 0.049 Uiso calc R 1 1 . .
    C C4 -0.0523(6) 0.4770(6) 0.5734(2) 0.0442(18) Uani d . 1 1 . .
    H H4 -0.0287 0.5068 0.5402 0.053 Uiso calc R 1 1 . .
    C C5 -0.0271(6) 0.3441(7) 0.5881(2) 0.0359(16) Uani d . 1 1 . .
    H H5 0.0148 0.2852 0.5644 0.043 Uiso calc R 1 1 . .
    C C6 -0.0622(5) 0.2935(5) 0.6374(2) 0.0253(13) Uani d . 1 1 . .
    C C7 -0.0273(5) 0.1505(6) 0.6502(2) 0.0255(13) Uani d . 1 1 . .
    C C8 0.0569(6) 0.0710(6) 0.61152(19) 0.0285(13) Uani d . 1 1 . .
    C C9 0.0001(6) -0.0316(6) 0.5810(2) 0.0365(17) Uani d . 1 1 . .
    H H9 -0.0939 -0.0476 0.5828 0.044 Uiso calc R 1 1 . .
    C C10 0.0788(7) -0.1105(7) 0.5483(2) 0.0459(19) Uani d . 1 1 . .
    H H10 0.0380 -0.1793 0.5286 0.055 Uiso calc R 1 1 . .
    C C11 0.2187(7) -0.0879(7) 0.5445(3) 0.0479(19) Uani d . 1 1 . .
    H H11 0.2731 -0.1408 0.5226 0.058 Uiso calc R 1 1 . .
    C C12 0.2746(6) 0.0156(7) 0.5742(2) 0.048(2) Uani d . 1 1 . .
    H H12A 0.3684 0.0325 0.5720 0.058 Uiso calc R 1 1 . .
    C C13 0.1964(5) 0.0942(5) 0.6069(2) 0.0352(16) Uani d . 1 1 . .
    H H13 0.2374 0.1639 0.6261 0.042 Uiso calc R 1 1 . .
    C C14 -0.0324(6) -0.0503(5) 0.70648(18) 0.0356(15) Uani d . 1 1 . .
    H H14A 0.0016 -0.0953 0.6754 0.043 Uiso calc R 1 1 . .
    H H14B -0.1176 -0.0948 0.7162 0.043 Uiso calc R 1 1 . .
    C C15 0.0712(6) -0.0712(6) 0.7500 0.046(2) Uani d S 1 2 . .
    C C16 0.2175(5) -0.0535(7) 0.7303(2) 0.069(2) Uani d . 1 1 . .
    H H16A 0.2807 -0.0680 0.7584 0.104 Uiso calc R 1 1 . .
    H H16B 0.2289 0.0377 0.7169 0.104 Uiso calc R 1 1 . .
    H H16C 0.2351 -0.1190 0.7033 0.104 Uiso calc R 1 1 . .
loop_
    _atom_site_aniso_label
    _atom_site_aniso_U_11
    _atom_site_aniso_U_22
    _atom_site_aniso_U_33
    _atom_site_aniso_U_12
    _atom_site_aniso_U_13
    _atom_site_aniso_U_23
    Cu1 0.0317(3) 0.0317(3) 0.0277(5) 0.0088(6) 0.0062(4) 0.0062(4)
    O1 0.044(2) 0.034(2) 0.029(2) 0.013(3) 0.012(2) 0.005(2)
    N1 0.030(3) 0.026(3) 0.027(3) 0.001(2) -0.001(2) 0.005(2)
    C1 0.016(3) 0.028(3) 0.028(3) 0.002(3) 0.000(3) 0.006(3)
    C2 0.027(4) 0.033(4) 0.050(4) 0.002(3) 0.000(4) 0.007(3)
    C3 0.030(4) 0.033(4) 0.060(5) 0.002(3) 0.003(4) 0.021(4)
    C4 0.043(4) 0.047(4) 0.042(4) 0.006(4) 0.005(4) 0.021(4)
    C5 0.033(4) 0.043(4) 0.032(4) -0.005(4) 0.005(3) 0.008(4)
    C6 0.021(3) 0.028(4) 0.027(3) -0.001(3) -0.002(3) 0.009(3)
    C7 0.020(3) 0.036(4) 0.021(3) -0.001(3) -0.006(3) 0.001(3)
    C8 0.034(4) 0.032(4) 0.019(3) 0.000(3) -0.007(3) 0.010(3)
    C9 0.032(4) 0.037(4) 0.041(4) 0.002(3) 0.000(3) -0.006(3)
    C10 0.061(5) 0.044(5) 0.032(4) 0.008(4) 0.002(4) -0.007(3)
    C11 0.050(5) 0.058(5) 0.035(4) 0.022(4) 0.010(4) -0.008(4)
    C12 0.024(4) 0.076(5) 0.044(5) 0.010(4) 0.014(3) 0.020(4)
    C13 0.024(4) 0.040(4) 0.042(4) -0.011(3) 0.000(3) 0.004(3)
    C14 0.044(4) 0.024(3) 0.038(4) 0.005(3) 0.019(3) 0.000(3)
    C15 0.048(3) 0.048(3) 0.040(5) 0.018(5) 0.023(4) 0.023(4)
    C16 0.048(5) 0.113(6) 0.047(5) 0.037(4) 0.020(3) 0.028(4)
_geom_special_details
;
All e.s.d.'s (except the e.s.d. in the dihedral angle between two l.s. planes)
are estimated using the full covariance matrix. The cell e.s.d.'s are taken
into account individually in the estimation of e.s.d.'s in distances, angles
and torsion angles; correlations between e.s.d.'s in cell parameters are only
used when they are defined by crystal symmetry. An approximate (isotropic)
treatment of cell e.s.d.'s is used for estimating e.s.d.'s involving l.s.
planes.
;
loop_
    _geom_bond_atom_site_label_1
    _geom_bond_atom_site_label_2
    _geom_bond_site_symmetry_2
    _geom_bond_distance
    _geom_bond_publ_flag
    Cu1 O1 8_556 1.891(3) y
    Cu1 O1 . 1.891(3) ?
    Cu1 N1 8_556 1.966(4) y
    Cu1 N1 . 1.966(4) y
    O1 C1 . 1.305(5) y
    N1 C7 . 1.295(6) ?
    N1 C14 . 1.475(6) ?
    C1 C2 . 1.410(7) ?
    C1 C6 . 1.433(7) ?
    C2 C3 . 1.362(7) ?
    C2 H2 . 0.9300 ?
    C3 C4 . 1.380(8) ?
    C3 H3 . 0.9300 ?
    C4 C5 . 1.371(8) ?
    C4 H4 . 0.9300 ?
    C5 C6 . 1.405(6) ?
    C5 H5 . 0.9300 ?
    C6 C7 . 1.471(7) ?
    C7 C8 . 1.504(7) ?
    C8 C13 . 1.383(7) ?
    C8 C9 . 1.386(7) ?
    C9 C10 . 1.373(7) ?
    C9 H9 . 0.9300 ?
    C10 C11 . 1.384(7) ?
    C10 H10 . 0.9300 ?
    C11 C12 . 1.377(8) ?
    C11 H11 . 0.9300 ?
    C12 C13 . 1.369(7) ?
    C12 H12A . 0.9300 ?
    C13 H13 . 0.9300 ?
    C14 C15 . 1.521(6) ?
    C14 H14A . 0.9700 ?
    C14 H14B . 0.9700 ?
    C15 C14 8_556 1.521(6) ?
    C15 C16 8_556 1.522(6) ?
    C15 C16 . 1.522(6) ?
    C16 H16A . 0.9600 ?
    C16 H16B . 0.9600 ?
    C16 H16C . 0.9600 ?
loop_
    _geom_angle_atom_site_label_1
    _geom_angle_atom_site_label_2
    _geom_angle_atom_site_label_3
    _geom_angle_site_symmetry_1
    _geom_angle_site_symmetry_3
    _geom_angle
    _geom_angle_publ_flag
    O1 Cu1 N1 . . 93.11(16) y
    O1 Cu1 O1 8_556 . 95.6(2) y
    O1 Cu1 N1 8_556 8_556 93.11(16) ?
    O1 Cu1 N1 . 8_556 147.96(16) ?
    O1 Cu1 N1 8_556 . 147.96(16) ?
    N1 Cu1 N1 8_556 . 95.7(2) y
    C1 O1 Cu1 . . 128.0(3) ?
    C7 N1 C14 . . 122.8(4) ?
    C7 N1 Cu1 . . 127.9(4) ?
    C14 N1 Cu1 . . 108.9(3) ?
    O1 C1 C2 . . 118.3(5) ?
    O1 C1 C6 . . 124.9(5) ?
    C2 C1 C6 . . 116.8(5) ?
    C3 C2 C1 . . 123.1(6) ?
    C3 C2 H2 . . 118.5 ?
    C1 C2 H2 . . 118.5 ?
    C2 C3 C4 . . 119.8(6) ?
    C2 C3 H3 . . 120.1 ?
    C4 C3 H3 . . 120.1 ?
    C5 C4 C3 . . 119.6(6) ?
    C5 C4 H4 . . 120.2 ?
    C3 C4 H4 . . 120.2 ?
    C4 C5 C6 . . 122.5(6) ?
    C4 C5 H5 . . 118.8 ?
    C6 C5 H5 . . 118.8 ?
    C5 C6 C1 . . 118.0(5) ?
    C5 C6 C7 . . 118.6(5) ?
    C1 C6 C7 . . 123.4(5) ?
    N1 C7 C6 . . 122.2(5) ?
    N1 C7 C8 . . 119.9(5) ?
    C6 C7 C8 . . 117.8(5) ?
    C13 C8 C9 . . 117.4(5) ?
    C13 C8 C7 . . 120.6(5) ?
    C9 C8 C7 . . 121.9(5) ?
    C10 C9 C8 . . 121.8(6) ?
    C10 C9 H9 . . 119.1 ?
    C8 C9 H9 . . 119.1 ?
    C9 C10 C11 . . 120.3(7) ?
    C9 C10 H10 . . 119.9 ?
    C11 C10 H10 . . 119.9 ?
    C12 C11 C10 . . 117.8(6) ?
    C12 C11 H11 . . 121.1 ?
    C10 C11 H11 . . 121.1 ?
    C13 C12 C11 . . 122.0(6) ?
    C13 C12 H12A . . 119.0 ?
    C11 C12 H12A . . 119.0 ?
    C12 C13 C8 . . 120.6(6) ?
    C12 C13 H13 . . 119.7 ?
    C8 C13 H13 . . 119.7 ?
    N1 C14 C15 . . 114.6(4) ?
    N1 C14 H14A . . 108.6 ?
    C15 C14 H14A . . 108.6 ?
    N1 C14 H14B . . 108.6 ?
    C15 C14 H14B . . 108.6 ?
    H14A C14 H14B . . 107.6 ?
    C14 C15 C14 . 8_556 111.3(7) ?
    C14 C15 C16 . 8_556 107.1(3) ?
    C14 C15 C16 8_556 8_556 111.2(3) ?
    C14 C15 C16 . . 111.2(3) ?
    C14 C15 C16 8_556 . 107.1(3) ?
    C16 C15 C16 8_556 . 108.9(7) ?
    C15 C16 H16A . . 109.5 ?
    C15 C16 H16B . . 109.5 ?
    H16A C16 H16B . . 109.5 ?
    C15 C16 H16C . . 109.5 ?
    H16A C16 H16C . . 109.5 ?
    H16B C16 H16C . . 109.5 ?
loop_
    _geom_torsion_atom_site_label_1
    _geom_torsion_atom_site_label_2
    _geom_torsion_atom_site_label_3
    _geom_torsion_atom_site_label_4
    _geom_torsion_site_symmetry_1
    _geom_torsion_site_symmetry_2
    _geom_torsion_site_symmetry_3
    _geom_torsion_site_symmetry_4
    _geom_torsion
    _geom_torsion_publ_flag
    O1 Cu1 O1 C1 8_556 . . . -148.3(5) ?
    N1 Cu1 O1 C1 8_556 . . . 106.7(5) ?
    N1 Cu1 O1 C1 . . . . 0.9(5) ?
    O1 Cu1 N1 C7 8_556 . . . 100.2(5) ?
    O1 Cu1 N1 C7 . . . . -5.5(5) ?
    N1 Cu1 N1 C7 8_556 . . . -154.7(5) ?
    O1 Cu1 N1 C14 8_556 . . . -73.3(5) ?
    O1 Cu1 N1 C14 . . . . -178.9(3) ?
    N1 Cu1 N1 C14 8_556 . . . 31.9(3) ?
    Cu1 O1 C1 C2 . . . . -177.3(4) ?
    Cu1 O1 C1 C6 . . . . 4.5(8) ?
    O1 C1 C2 C3 . . . . -172.2(5) ?
    C6 C1 C2 C3 . . . . 6.2(9) ?
    C1 C2 C3 C4 . . . . -2.5(9) ?
    C2 C3 C4 C5 . . . . -1.1(9) ?
    C3 C4 C5 C6 . . . . 0.8(9) ?
    C4 C5 C6 C1 . . . . 3.0(8) ?
    C4 C5 C6 C7 . . . . -178.2(5) ?
    O1 C1 C6 C5 . . . . 172.0(5) ?
    C2 C1 C6 C5 . . . . -6.2(7) ?
    O1 C1 C6 C7 . . . . -6.7(8) ?
    C2 C1 C6 C7 . . . . 175.1(5) ?
    C14 N1 C7 C6 . . . . 177.4(4) ?
    Cu1 N1 C7 C6 . . . . 4.8(8) ?
    C14 N1 C7 C8 . . . . -5.7(8) ?
    Cu1 N1 C7 C8 . . . . -178.3(3) ?
    C5 C6 C7 N1 . . . . -176.9(5) ?
    C1 C6 C7 N1 . . . . 1.7(8) ?
    C5 C6 C7 C8 . . . . 6.1(7) ?
    C1 C6 C7 C8 . . . . -175.2(4) ?
    N1 C7 C8 C13 . . . . -101.0(6) ?
    C6 C7 C8 C13 . . . . 76.0(6) ?
    N1 C7 C8 C9 . . . . 76.0(7) ?
    C6 C7 C8 C9 . . . . -107.0(6) ?
    C13 C8 C9 C10 . . . . 1.7(8) ?
    C7 C8 C9 C10 . . . . -175.5(6) ?
    C8 C9 C10 C11 . . . . -0.7(10) ?
    C9 C10 C11 C12 . . . . -0.3(10) ?
    C10 C11 C12 C13 . . . . 0.3(10) ?
    C11 C12 C13 C8 . . . . 0.7(9) ?
    C9 C8 C13 C12 . . . . -1.7(8) ?
    C7 C8 C13 C12 . . . . 175.5(5) ?
    C7 N1 C14 C15 . . . . 113.2(5) ?
    Cu1 N1 C14 C15 . . . . -73.0(5) ?
    N1 C14 C15 C14 . . . 8_556 39.7(3) ?
    N1 C14 C15 C16 . . . 8_556 161.4(5) ?
    N1 C14 C15 C16 . . . . -79.7(7) ?
loop_
    _geom_hbond_atom_site_label_D
    _geom_hbond_atom_site_label_H
    _geom_hbond_atom_site_label_A
    _geom_hbond_site_symmetry_A
    _geom_hbond_distance_DH
    _geom_hbond_distance_HA
    _geom_hbond_distance_DA
    _geom_hbond_angle_DHA
    _geom_hbond_publ_flag
    C3 H3 <i>Cg</i>1 7_456 0.93 2.85 3.415(6) 120 y
    C3 H3 <i>Cg</i>2 4_454 0.93 2.85 3.415(6) 120 y
    C12 H12A <i>Cg</i>3 7_546 0.93 2.76 3.458(6) 132 y
