# Supplementary material for: {2,2′-[(2,2-Dimethylpropane-1,3-diyl­dinitrilo)bis(phenylmethylidyne)]di­phenolato}copper(II)
Source: Acta Crystallogr Sect E Struct Rep Online. 2011 Jul 23;67(Pt 8):m1145. doi: 10.1107/S1600536811028844 (PMC3212202; doi:10.1107/S1600536811028844)
Supplement: Supplementary file 2 [file e-67-m1145-Isup2.hkl]

# 
# h,k,l, Fc-squared, Fo-squared, sigma(Fo-squared) and status flag 
# 
data_I
_shelx_title ' FF1   P41212' 
_shelx_refln_list_code          4 
_shelx_F_calc_maximum      141.41 
_exptl_crystal_F_000      1092.00 
_reflns_d_resolution_high  0.8110 
 
loop_ 
 _symmetry_equiv_pos_as_xyz 
 'x, y, z' 
 'x+1/2, -y+1/2, -z+3/4' 
 '-x, -y, z+1/2' 
 '-x+1/2, y+1/2, -z+1/4' 
 'y, x, -z' 
 'y+1/2, -x+1/2, z+3/4' 
 '-y+1/2, x+1/2, z+1/4' 
 '-y, -x, -z+1/2' 
 
_cell_length_a     9.7435 
_cell_length_b     9.7435 
_cell_length_c    25.7170 
_cell_angle_alpha  90.000 
_cell_angle_beta   90.000 
_cell_angle_gamma  90.000 
 
_shelx_F_squared_multiplier     1.000 
 
loop_ 
 _refln_index_h 
 _refln_index_k 
 _refln_index_l 
 _refln_F_squared_calc 
 _refln_F_squared_meas 
 _refln_F_squared_sigma 
 _refln_observed_status 
   0   2   0    17096.97    17277.53    274.57 o 
   1   2   0    15209.26    15194.85    165.48 o 
   2   2   0      843.10      753.16    171.79 o 
   1   3   0      915.32     1063.75     95.72 o 
   2   3   0       13.30       50.32    149.81 o 
   3   3   0     8587.20     8516.89    206.00 o 
   0   4   0      994.37      898.00    106.26 o 
   1   4   0      369.78      244.96     91.32 o 
   2   4   0     1003.09      934.22     92.43 o 
   3   4   0       65.01      144.74    170.29 o 
   4   4   0      577.83      706.96    179.42 o 
   1   5   0        1.90       18.29     93.84 o 
   2   5   0     3202.73     3107.94    103.17 o 
   3   5   0      968.11      933.22    113.50 o 
   4   5   0     1125.60     1078.55     99.83 o 
   5   5   0       33.26      217.99    175.19 o 
   0   6   0     2592.40     2414.43    167.21 o 
   1   6   0     2126.89     2090.47    103.47 o 
   2   6   0     1687.29     1718.68    104.73 o 
   3   6   0       66.15      133.36    119.33 o 
   4   6   0       48.40       61.05    141.70 o 
   5   6   0     2354.65     2334.32    110.79 o 
   6   6   0     5234.25     5225.74    214.59 o 
   1   7   0     1180.33     1119.70    104.65 o 
   2   7   0      186.64      190.54    101.67 o 
   3   7   0       32.84      129.31    122.84 o 
   4   7   0     3140.92     3210.56    174.43 o 
   5   7   0      695.05      789.91    116.04 o 
   6   7   0      100.09      150.41    117.81 o 
   7   7   0      151.83      360.71    146.18 o 
   0   8   0     2743.80     2670.76    141.80 o 
   1   8   0      578.81      553.89    110.48 o 
   2   8   0      268.83      269.33    111.43 o 
   3   8   0      169.18      243.99    113.34 o 
   4   8   0      287.30      358.99    156.39 o 
   5   8   0     1621.35     1594.58    122.04 o 
   6   8   0       38.75      121.98    123.81 o 
   7   8   0       85.53      100.17    111.16 o 
   8   8   0      367.50      266.54    168.29 o 
   1   9   0      386.45      417.55    117.15 o 
   2   9   0      112.89       97.83    119.85 o 
   3   9   0      519.77      695.77    119.25 o 
   4   9   0        0.76      373.39    146.27 o 
   5   9   0       28.34      264.98    125.60 o 
   6   9   0       89.31      188.47    133.25 o 
   7   9   0        4.39       15.32    113.07 o 
   0  10   0       85.76      152.58    223.36 o 
   1  10   0      672.12      894.93    126.77 o 
   2  10   0       10.33       12.01    127.38 o 
   3  10   0        6.27      148.51    126.96 o 
   4  10   0      185.57      202.76    156.39 o 
   5  10   0       87.18      266.15    129.24 o 
   6  10   0      125.29      342.86    141.52 o 
   1  11   0      322.20      219.26    157.02 o 
   2  11   0       13.06      138.84    136.74 o 
   3  11   0      390.63      453.09    163.77 o 
   4  11   0      308.08      311.41    166.32 o 
   0  12   0       30.33      385.69    248.87 o 
   0   1   1     8751.24     8395.50    778.69 o 
  -1   2   1     9075.79     9229.40    179.60 o 
   0   2   1     1642.93     1646.66     97.84 o 
   1   2   1     8293.94     8313.49    141.05 o 
   2   2   1     2446.15     2378.36    128.86 o 
  -2   3   1     1800.22     1651.88    177.76 o 
  -1   3   1     1556.65     1474.84     80.75 o 
   0   3   1    10884.25    11214.69    115.00 o 
   1   3   1     1518.21     1381.62     98.58 o 
   2   3   1     2225.60     2088.04    115.52 o 
   3   3   1       64.76      150.40    115.02 o 
  -3   4   1      693.96      481.63    172.74 o 
  -2   4   1     2495.37     2486.46    100.64 o 
  -1   4   1      905.16      950.82     77.56 o 
   0   4   1     1105.36      932.83     78.33 o 
   1   4   1     1007.20      939.03     94.16 o 
   2   4   1     2673.35     2659.16    101.09 o 
   3   4   1      707.09      612.79    113.65 o 
   4   4   1        4.93      104.53    122.58 o 
  -4   5   1     2178.37     2144.56    129.96 o 
  -3   5   1     1426.72     1378.37    118.38 o 
  -2   5   1      879.42      854.11     96.50 o 
  -1   5   1     3002.74     3129.53     86.11 o 
   0   5   1     5510.02     5525.41     93.05 o 
   1   5   1     2908.93     2944.40    103.01 o 
   2   5   1     1014.78      881.87     97.78 o 
   3   5   1     1441.10     1412.05    117.56 o 
   4   5   1     2145.78     2128.23    102.37 o 
   5   5   1     4052.22     3915.69    141.62 o 
  -5   6   1      328.18      346.85    104.91 o 
  -4   6   1     3114.64     3056.54    199.95 o 
  -3   6   1      123.45      184.63    121.01 o 
  -2   6   1     1880.39     1795.85    103.93 o 
  -1   6   1     3107.27     3084.69     87.78 o 
   0   6   1      146.63      259.58     83.83 o 
   1   6   1     3182.75     3062.68    103.00 o 
   2   6   1     1627.66     1521.18    101.16 o 
   3   6   1      133.77      105.25    115.43 o 
   4   6   1     3375.00     3331.20    133.79 o 
   5   6   1      328.39      459.63    105.95 o 
   6   6   1      106.99      246.14    111.80 o 
  -6   7   1     2325.60     2199.14    124.18 o 
  -5   7   1      350.03      347.08    115.00 o 
  -4   7   1       73.96       76.58    135.11 o 
  -3   7   1      533.34      561.91    131.15 o 
  -2   7   1      567.84      600.74    106.89 o 
  -1   7   1       91.32      145.12    102.96 o 
   0   7   1     2468.04     2478.72     92.29 o 
   1   7   1      119.99      213.57    105.60 o 
   2   7   1      580.05      608.71    100.35 o 
   3   7   1      522.95      588.05    127.96 o 
   4   7   1       67.73       90.68    133.54 o 
   5   7   1      411.21      551.99    128.45 o 
   6   7   1     2373.99     2396.91    116.85 o 
   7   7   1       63.18      182.14    106.28 o 
  -7   8   1      156.56      253.49    111.87 o 
  -6   8   1       83.54      333.16    125.93 o 
  -5   8   1      207.70      314.05    119.72 o 
  -4   8   1      136.63      144.65    143.19 o 
  -3   8   1      377.73      568.87    115.98 o 
  -2   8   1      576.37      559.76    111.91 o 
  -1   8   1      499.31      518.02    109.77 o 
   0   8   1      213.59      311.18     91.33 o 
   1   8   1      503.08      584.47    109.78 o 
   2   8   1      591.73      722.61    109.77 o 
   3   8   1      376.48      468.51    118.67 o 
   4   8   1       82.14      149.32    144.49 o 
   5   8   1      275.22      369.73    119.46 o 
   6   8   1       68.37       90.24    123.70 o 
   7   8   1      121.66      142.69    108.58 o 
   8   8   1       31.89      239.01    116.11 o 
  -7   9   1      332.38      316.62    115.67 o 
  -6   9   1       56.39      265.47    130.28 o 
  -5   9   1        5.10      179.61    125.57 o 
  -4   9   1      249.49      193.11    151.43 o 
  -3   9   1      134.77      227.87    120.92 o 
  -2   9   1      560.58      607.96    120.17 o 
  -1   9   1      927.48      925.72    118.03 o 
   0   9   1      121.26      144.46    110.64 o 
   1   9   1      931.24      830.62    118.71 o 
   2   9   1      600.02      691.29    118.29 o 
   3   9   1      175.80      269.24    118.09 o 
   4   9   1      319.61      367.03    148.54 o 
   5   9   1        2.92      102.24    124.18 o 
   6   9   1       57.28       98.41    130.83 o 
   7   9   1      307.40      262.66    135.24 o 
  -6  10   1      182.93      413.49    139.73 o 
  -5  10   1        5.70       75.68    132.30 o 
  -4  10   1       58.34       42.52    154.62 o 
  -3  10   1      352.07      466.72    127.09 o 
  -2  10   1        5.18      206.61    127.93 o 
  -1  10   1       67.15      200.15    122.33 o 
   0  10   1     1176.18      940.37    181.09 o 
   1  10   1       88.83      313.85    124.25 o 
   2  10   1        0.16      177.77    124.50 o 
   3  10   1      379.43      400.59    152.82 o 
   4  10   1       60.43      116.96    156.63 o 
   5  10   1        6.75        0.00    131.05 o 
   6  10   1      172.22      315.32    139.73 o 
  -4  11   1       97.86      341.00    171.09 o 
  -3  11   1       34.99      241.85    162.55 o 
  -2  11   1      183.95      267.73    136.29 o 
  -1  11   1      126.91      254.76    157.63 o 
   0  11   1       39.57      258.88    156.96 o 
   1  11   1      120.70      259.76    128.87 o 
   2  11   1      170.40      317.46    133.98 o 
   3  11   1       44.05      238.29    169.12 o 
   4  11   1       72.37      178.48    166.41 o 
   0  12   1       41.25      160.38    175.26 o 
   0   1   2     5889.96     5092.00    674.61 o 
   1   1   2    19307.33    19685.85    343.63 o 
  -1   2   2     2632.26     2812.58    121.58 o 
   0   2   2      828.42      889.85     98.97 o 
   1   2   2     2407.18     2528.79    116.38 o 
   2   2   2      618.59      626.30    128.97 o 
  -2   3   2     1242.23     1107.61    191.01 o 
  -1   3   2     1781.54     1883.29     86.28 o 
   0   3   2    11050.80    10994.21    115.39 o 
   1   3   2     1693.16     1684.24     99.00 o 
   2   3   2     1400.29     1330.67    105.94 o 
   3   3   2       36.54       30.09    112.64 o 
  -3   4   2      344.39      372.44    176.91 o 
  -2   4   2      730.76      645.31     92.99 o 
  -1   4   2      319.82      345.87     77.01 o 
   0   4   2     2238.50     2363.63     83.31 o 
   1   4   2      288.55      271.13     89.58 o 
   2   4   2      698.51      617.44     92.38 o 
   3   4   2      307.40      275.83    107.94 o 
   4   4   2     2568.64     2537.57    129.58 o 
  -4   5   2      447.00      453.27    124.64 o 
  -3   5   2       46.51       98.97    119.17 o 
  -2   5   2     1781.47     1880.24     99.75 o 
  -1   5   2     6817.94     6809.04     95.53 o 
   0   5   2     3603.37     3519.13     89.28 o 
   1   5   2     6248.05     6168.76    108.51 o 
   2   5   2     1612.51     1603.39     97.38 o 
   3   5   2       54.25      190.74    112.63 o 
   4   5   2      434.13      473.56     99.60 o 
   5   5   2     1535.03     1616.19    103.30 o 
  -5   6   2     1902.84     1938.60    137.72 o 
  -4   6   2      318.77      450.51    130.85 o 
  -3   6   2     5592.10     5566.57    155.54 o 
  -2   6   2     1072.37     1134.59    103.38 o 
  -1   6   2      201.46      211.91     86.24 o 
   0   6   2       17.25       66.03     83.07 o 
   1   6   2      293.58      290.23     98.46 o 
   2   6   2     1060.36      960.03     98.59 o 
   3   6   2     5439.21     5313.17    134.33 o 
   4   6   2      360.94      430.45    119.49 o 
   5   6   2     2114.08     2011.36    107.10 o 
   6   6   2      150.95      274.50    107.40 o 
  -6   7   2      388.23      495.26     99.99 o 
  -5   7   2     2558.49     2489.63    115.13 o 
  -4   7   2       19.43      115.08    135.28 o 
  -3   7   2      270.08      367.60    133.63 o 
  -2   7   2       45.29       42.22    106.12 o 
  -1   7   2     3011.40     3128.81     93.75 o 
   0   7   2       89.42      133.01    105.96 o 
   1   7   2     2932.51     2995.02    108.18 o 
   2   7   2       53.31      163.90    106.03 o 
   3   7   2      276.20      377.06    123.05 o 
   4   7   2       18.01      196.16    129.61 o 
   5   7   2     2279.17     2274.46    113.53 o 
   6   7   2      352.94      337.26    141.40 o 
   7   7   2      295.80      500.65    102.99 o 
  -7   8   2       11.85       67.01    110.16 o 
  -6   8   2        2.50       95.28    126.42 o 
  -5   8   2      176.58      323.60    122.07 o 
  -4   8   2      576.48      448.45    146.74 o 
  -3   8   2      178.24      335.26    116.30 o 
  -2   8   2      548.41      475.72    116.68 o 
  -1   8   2      732.36      703.13    113.04 o 
   0   8   2       21.48       72.32    107.99 o 
   1   8   2      695.19      697.07    111.16 o 
   2   8   2      622.48      718.97    108.94 o 
   3   8   2      176.00      262.76    110.16 o 
   4   8   2      526.03      501.54    140.51 o 
   5   8   2      201.64      160.76    117.63 o 
   6   8   2        1.29       50.64    126.21 o 
   7   8   2       22.55       43.46    132.10 o 
   8   8   2       29.27      306.71    115.61 o 
  -7   9   2      301.04      378.78    115.59 o 
  -6   9   2      250.66      357.36    132.62 o 
  -5   9   2      106.84      122.30    123.53 o 
  -4   9   2      205.57      417.38    150.44 o 
  -3   9   2      204.16      271.26    120.59 o 
  -2   9   2      267.82      339.50    117.53 o 
  -1   9   2      170.64      246.57    118.77 o 
   0   9   2     2018.60     2116.81    121.83 o 
   1   9   2      163.47       63.36    116.27 o 
   2   9   2      254.19      313.37    115.15 o 
   3   9   2      201.21      237.42    121.49 o 
   4   9   2      200.90      256.66    143.92 o 
   5   9   2      150.83      300.59    122.28 o 
   6   9   2      255.78      269.52    130.24 o 
   7   9   2      284.45      263.43    138.18 o 
  -6  10   2       60.07      127.48    166.41 o 
  -5  10   2      126.98      264.99    136.20 o 
  -4  10   2      120.42      178.17    163.84 o 
  -3  10   2       70.61      187.46    127.41 o 
  -2  10   2      720.76      722.35    126.58 o 
  -1  10   2       63.87      194.85    153.49 o 
   0  10   2       40.28       52.52    152.66 o 
   1  10   2       63.58       79.39    123.28 o 
   2  10   2      675.77      681.04    128.91 o 
   3  10   2       74.95      205.47    156.50 o 
   4  10   2      132.32      220.90    161.18 o 
   5  10   2      139.58      219.68    131.05 o 
   6  10   2       55.99      384.54    138.12 o 
  -4  11   2      265.79      366.20    174.80 o 
  -3  11   2       68.10       96.01    199.72 o 
  -2  11   2      228.03      251.49    130.35 o 
  -1  11   2      268.47      250.13    157.80 o 
   0  11   2      135.48      262.13    162.25 o 
   1  11   2      237.77      240.92    130.91 o 
   2  11   2      254.74      405.09    136.50 o 
   3  11   2       80.67        0.00    162.62 o 
   4  11   2      301.40      357.94    167.80 o 
   0   1   3     8031.55     7508.98    778.33 o 
   1   1   3      177.70      302.82    106.24 o 
  -1   2   3    12502.56    12815.48    161.94 o 
   0   2   3     6173.78     6118.55    136.60 o 
   1   2   3    12085.50    12062.78    157.70 o 
   2   2   3      716.09      768.83     98.68 o 
  -2   3   3       86.69       82.77    202.78 o 
  -1   3   3     4503.59     4465.33    105.27 o 
   0   3   3     3240.30     3328.92    105.20 o 
   1   3   3     4868.44     4870.58    106.64 o 
   2   3   3       52.10       77.18     99.15 o 
   3   3   3        0.78        4.78     87.43 o 
  -3   4   3     1059.67      892.60    186.05 o 
  -2   4   3     4196.61     4136.49    132.28 o 
  -1   4   3     1790.94     1865.44     84.53 o 
   0   4   3     9471.21     9406.16    117.51 o 
   1   4   3     1667.10     1657.78     94.06 o 
   2   4   3     3960.08     3952.39    103.54 o 
   3   4   3     1144.42     1120.76    107.19 o 
   4   4   3     1326.08     1392.97     94.72 o 
  -4   5   3      320.77      371.78    124.03 o 
  -3   5   3     1517.68     1551.44    191.84 o 
  -2   5   3     2625.18     2533.30    103.67 o 
  -1   5   3     2534.79     2460.43     88.15 o 
   0   5   3     6985.93     6937.13    107.25 o 
   1   5   3     2162.84     2141.26     97.89 o 
   2   5   3     2852.78     2865.95     99.36 o 
   3   5   3     1385.13     1402.36    117.51 o 
   4   5   3      255.16      258.99     98.98 o 
   5   5   3     1009.49      948.11    104.97 o 
  -5   6   3     1173.71     1275.86    138.34 o 
  -4   6   3     1401.73     1427.04    135.16 o 
  -3   6   3     1026.09     1088.02    130.46 o 
  -2   6   3      774.65      821.88    104.02 o 
  -1   6   3     1075.37     1031.91     86.36 o 
   0   6   3      427.20      363.89     95.47 o 
   1   6   3      982.09      971.06     94.14 o 
   2   6   3      743.88      658.59     99.06 o 
   3   6   3     1027.44     1037.52    118.92 o 
   4   6   3     1405.52     1418.76    125.77 o 
   5   6   3     1140.91     1247.70    110.10 o 
   6   6   3        6.54       59.21    111.51 o 
  -6   7   3      400.78      402.52    103.20 o 
  -5   7   3      726.99      768.91    117.85 o 
  -4   7   3      486.72      541.81    143.26 o 
  -3   7   3     1738.42     1648.44    138.43 o 
  -2   7   3      549.08      604.08    111.06 o 
  -1   7   3      825.14      791.27     93.24 o 
   0   7   3      140.73      210.05    102.07 o 
   1   7   3      789.75      757.81    105.18 o 
   2   7   3      462.48      438.65    105.61 o 
   3   7   3     1645.32     1492.58    125.17 o 
   4   7   3      446.54      549.33    124.95 o 
   5   7   3      858.65      932.52    110.86 o 
   6   7   3      354.86      460.02    114.75 o 
   7   7   3      186.93      427.73    120.85 o 
  -7   8   3      408.50      401.17    111.92 o 
  -6   8   3      599.07      593.88    106.22 o 
  -5   8   3      973.71     1018.45    122.39 o 
  -4   8   3      645.25      701.15    147.30 o 
  -3   8   3       21.72        0.00    113.23 o 
  -2   8   3        5.08       52.79    115.09 o 
  -1   8   3      894.21      927.27     93.51 o 
   0   8   3      900.83     1029.25    110.80 o 
   1   8   3      850.93      894.32    108.71 o 
   2   8   3       29.88      143.04    112.18 o 
   3   8   3       52.22       37.41    135.41 o 
   4   8   3      572.51      741.94    140.97 o 
   5   8   3      968.32     1069.02    118.55 o 
   6   8   3      534.78      539.37    126.73 o 
   7   8   3      345.65      474.82    150.56 o 
   8   8   3      282.22      307.41    118.38 o 
  -7   9   3      197.71      232.42    115.07 o 
  -6   9   3        9.18       91.18    133.25 o 
  -5   9   3      572.48      541.76    129.03 o 
  -4   9   3      290.41      289.84    157.21 o 
  -3   9   3       32.56      118.11    124.55 o 
  -2   9   3      200.46      237.00    121.05 o 
  -1   9   3       63.39      192.75    140.04 o 
   0   9   3      854.74      837.63    115.88 o 
   1   9   3       92.05      203.50    118.06 o 
   2   9   3      225.33      343.43    115.03 o 
   3   9   3       41.19      101.63    139.27 o 
   4   9   3      351.27      246.01    149.36 o 
   5   9   3      513.74      523.81    125.03 o 
   6   9   3       10.46       68.34    130.95 o 
   7   9   3      174.73      313.58    138.59 o 
  -6  10   3      463.78      392.36    141.13 o 
  -5  10   3      195.79      166.61    131.46 o 
  -4  10   3       90.35       53.89    164.81 o 
  -3  10   3      353.85      296.21    131.29 o 
  -2  10   3      278.65      469.82    130.67 o 
  -1  10   3       20.07      121.14    152.93 o 
   0  10   3      210.32      415.59    119.37 o 
   1  10   3       21.25       57.40    124.58 o 
   2  10   3      284.21      394.46    125.55 o 
   3  10   3      370.26      327.02    147.17 o 
   4  10   3      105.95      270.56    151.37 o 
   5  10   3      212.08      369.78    131.75 o 
   6  10   3      458.41      473.60    139.57 o 
  -4  11   3      185.96      149.02    175.85 o 
  -3  11   3      141.92      171.38    176.04 o 
  -2  11   3      297.53      476.85    224.25 o 
  -1  11   3      455.46      495.57    167.33 o 
   0  11   3       50.72      240.09    164.18 o 
   1  11   3      425.33      448.27    134.22 o 
   2  11   3      334.19      476.14    134.50 o 
   3  11   3      147.66      291.98    157.21 o 
   4  11   3      158.22      221.84    169.09 o 
   0   0   4      589.80      736.35    216.33 o 
   0   1   4     1051.34     1151.30    115.44 o 
   1   1   4     5589.46     5560.20    129.03 o 
  -1   2   4    18926.76    19242.02    175.86 o 
   0   2   4    14899.68    15013.02    192.35 o 
   1   2   4    19996.77    20085.41    178.98 o 
   2   2   4     1951.08     2107.67    105.99 o 
  -2   3   4     1211.03     1421.22    230.65 o 
  -1   3   4     3291.38     3248.89    105.18 o 
   0   3   4     2237.95     2403.15     99.53 o 
   1   3   4     3323.59     3237.76    105.49 o 
   2   3   4     1226.96     1512.78    107.50 o 
   3   3   4      724.83      634.67     92.36 o 
  -3   4   4       86.65      111.74    188.40 o 
  -2   4   4     1748.69     1665.99    125.99 o 
  -1   4   4     6837.57     6884.80     99.90 o 
   0   4   4      732.18      748.58     90.11 o 
   1   4   4     6392.52     6272.12    109.64 o 
   2   4   4     1800.68     1794.52     98.97 o 
   3   4   4       70.66       46.68    102.90 o 
   4   4   4      370.17      420.09     91.03 o 
  -4   5   4     3645.66     3431.61    137.53 o 
  -3   5   4      869.37      959.73    192.14 o 
  -2   5   4       89.34       96.52     97.82 o 
  -1   5   4      141.14      204.61     91.35 o 
   0   5   4       41.54       39.99     88.36 o 
   1   5   4      163.15      206.20     88.60 o 
   2   5   4       28.44       83.92     92.27 o 
   3   5   4      953.40      947.19    110.89 o 
   4   5   4     3711.63     3581.60    107.08 o 
   5   5   4     1003.27     1063.05    103.53 o 
  -5   6   4       30.56      129.92    106.85 o 
  -4   6   4      648.24      737.03    133.56 o 
  -3   6   4      478.90      571.62    135.20 o 
  -2   6   4     2964.31     2934.24    109.01 o 
  -1   6   4      216.65      306.33     96.16 o 
   0   6   4     2567.43     2412.42     99.07 o 
   1   6   4      216.36      230.64     95.22 o 
   2   6   4     2917.38     2922.64    105.16 o 
   3   6   4      483.79      568.35    115.58 o 
   4   6   4      589.64      602.62    127.63 o 
   5   6   4       53.37      190.54    104.72 o 
   6   6   4     1097.79     1090.77    110.15 o 
  -6   7   4       10.01       57.47     98.93 o 
  -5   7   4       98.58      195.16    113.24 o 
  -4   7   4     1544.77     1400.93    144.77 o 
  -3   7   4      223.42      286.76    140.59 o 
  -2   7   4     1708.93     1747.40    116.12 o 
  -1   7   4       67.63      137.17    103.90 o 
   0   7   4       64.69      217.56    102.04 o 
   1   7   4       73.75       91.77    103.49 o 
   2   7   4     1653.44     1642.68    108.79 o 
   3   7   4      191.37      317.16    119.79 o 
   4   7   4     1733.88     1644.87    129.42 o 
   5   7   4       75.62      165.18    107.57 o 
   6   7   4        3.41      103.06    113.03 o 
   7   7   4        4.18       37.37    125.16 o 
  -7   8   4      106.12       46.45    111.99 o 
  -6   8   4      970.38      991.51    109.20 o 
  -5   8   4      209.31      160.37    122.26 o 
  -4   8   4      243.30      283.25    147.90 o 
  -3   8   4      437.90      452.10    116.08 o 
  -2   8   4      306.96      341.35    113.77 o 
  -1   8   4      133.99      190.73     95.06 o 
   0   8   4     1211.68     1157.61    117.01 o 
   1   8   4       62.66       81.04    114.25 o 
   2   8   4      340.60      354.89    111.62 o 
   3   8   4      447.48      448.13    131.87 o 
   4   8   4      217.14      331.03    134.67 o 
   5   8   4      195.73      330.78    121.20 o 
   6   8   4      941.61      895.05    124.45 o 
   7   8   4       63.53      114.85    135.13 o 
   8   8   4       30.75      206.92    118.39 o 
  -7   9   4       47.47      164.25    117.78 o 
  -6   9   4      100.57       11.28    114.42 o 
  -5   9   4      668.24      703.29    130.81 o 
  -4   9   4        7.11       68.03    158.66 o 
  -3   9   4     1001.94      948.01    122.77 o 
  -2   9   4      500.04      564.47    126.04 o 
  -1   9   4       23.17        6.03    151.23 o 
   0   9   4       35.29      181.26    116.72 o 
   1   9   4       35.86       50.19    117.29 o 
   2   9   4      482.33      458.42    119.17 o 
   3   9   4     1097.50     1092.22    140.96 o 
   4   9   4       15.32        0.00    150.53 o 
   5   9   4      668.08      664.92    128.84 o 
   6   9   4      105.26      112.98    134.53 o 
   7   9   4       49.96      304.79    136.71 o 
  -6  10   4       12.23       64.33    118.72 o 
  -5  10   4      565.71      433.87    137.63 o 
  -4  10   4       90.84      268.12    165.14 o 
  -3  10   4       15.56      111.16    167.95 o 
  -2  10   4       35.79      121.91    157.37 o 
  -1  10   4      915.08      691.18    159.06 o 
   0  10   4        1.40      222.45    126.69 o 
   1  10   4      983.25      796.73    126.98 o 
   2  10   4       35.29       21.29    158.78 o 
   3  10   4       11.01       20.85    247.02 o 
   4  10   4      100.90      172.84    155.81 o 
   5  10   4      621.90      575.20    134.80 o 
   6  10   4       12.12      378.22    138.94 o 
  -4  11   4       80.29      285.68    187.38 o 
  -3  11   4      314.70      319.82    163.92 o 
  -2  11   4      387.75      273.62    162.25 o 
  -1  11   4        5.17      287.96    166.55 o 
   0  11   4       77.70      186.10    167.64 o 
   1  11   4       14.54      248.46    134.01 o 
   2  11   4      416.84      362.56    134.74 o 
   3  11   4      294.45      290.21    164.98 o 
   4  11   4       89.03      270.55    157.80 o 
   0   1   5       38.22       51.97     97.84 o 
   1   1   5     5548.48     5755.89    130.07 o 
  -1   2   5     4341.24     4461.66    111.50 o 
   0   2   5    10221.45    10452.30    161.65 o 
   1   2   5     4108.50     3997.29    121.11 o 
   2   2   5      152.80      106.48     97.99 o 
  -2   3   5     4999.50     4934.18    140.21 o 
  -1   3   5    11282.20    11343.04    130.56 o 
   0   3   5     1967.43     1956.75     99.74 o 
   1   3   5    11655.38    11461.42    130.85 o 
   2   3   5     5184.38     5152.62    121.31 o 
   3   3   5      368.51      399.17    120.78 o 
  -3   4   5     2168.95     2094.13    211.51 o 
  -2   4   5      641.39      650.17    124.05 o 
  -1   4   5      480.73      493.63     81.17 o 
   0   4   5    10809.38    10962.90    119.40 o 
   1   4   5      576.91      568.73     93.30 o 
   2   4   5      527.40      510.04     95.30 o 
   3   4   5     2333.06     2285.98    112.23 o 
   4   4   5      736.33      836.18     93.32 o 
  -4   5   5      595.23      674.99    103.42 o 
  -3   5   5     1365.54     1303.06    205.21 o 
  -2   5   5     1680.96     1658.22    120.66 o 
  -1   5   5     6594.64     6676.85    107.91 o 
   0   5   5     1005.97      916.61     93.69 o 
   1   5   5     6209.25     6040.59    105.73 o 
   2   5   5     1542.97     1554.24     94.63 o 
   3   5   5     1431.22     1369.49    113.74 o 
   4   5   5      615.05      606.22    100.38 o 
   5   5   5     1343.68     1259.58    107.99 o 
  -5   6   5      856.42      878.49    113.09 o 
  -4   6   5      113.74      209.52    131.93 o 
  -3   6   5      106.35      232.50    137.39 o 
  -2   6   5     1485.86     1597.23    125.57 o 
  -1   6   5     2553.29     2370.89    102.09 o 
   0   6   5       34.39      130.67     93.49 o 
   1   6   5     2654.58     2508.81    102.30 o 
   2   6   5     1513.04     1567.84    102.24 o 
   3   6   5      144.01      279.80    136.44 o 
   4   6   5       63.07      121.59    119.86 o 
   5   6   5      812.39      860.07    110.52 o 
   6   6   5     1086.68     1043.14    112.61 o 
  -6   7   5      319.98      360.15    122.89 o 
  -5   7   5      667.35      740.67    100.17 o 
  -4   7   5      571.81      355.32    149.34 o 
  -3   7   5     1479.72     1605.55    142.77 o 
  -2   7   5        0.37       29.10    111.03 o 
  -1   7   5      623.53      596.00    104.86 o 
   0   7   5     5043.23     4855.46    113.88 o 
   1   7   5      530.00      600.62    103.38 o 
   2   7   5       11.72       16.58    104.62 o 
   3   7   5     1608.75     1717.99    124.49 o 
   4   7   5      551.63      552.07    137.50 o 
   5   7   5      637.48      629.81    113.14 o 
   6   7   5      201.69      490.50    118.55 o 
   7   7   5        0.60      102.87    123.44 o 
  -7   8   5      527.58      472.43    113.02 o 
  -6   8   5       45.21       23.57    105.02 o 
  -5   8   5       29.87      190.99    123.54 o 
  -4   8   5      792.36      715.43    148.82 o 
  -3   8   5      204.84      205.86    150.03 o 
  -2   8   5      754.03      670.89    121.12 o 
  -1   8   5      320.77      432.94    116.32 o 
   0   8   5       17.73       53.31    114.68 o 
   1   8   5      308.41      449.02    111.49 o 
   2   8   5      825.74      806.01    113.45 o 
   3   8   5      257.19      318.07    128.68 o 
   4   8   5      763.39      880.25    172.15 o 
   5   8   5       22.13       81.10    137.93 o 
   6   8   5       34.04      306.56    125.39 o 
   7   8   5      475.63      474.05    134.07 o 
   8   8   5      169.33      134.19    119.08 o 
  -7   9   5      264.39      592.39    116.67 o 
  -6   9   5      486.77      309.96    112.74 o 
  -5   9   5      252.97      324.49    130.51 o 
  -4   9   5      255.39      201.41    165.36 o 
  -3   9   5       74.33        0.00    155.91 o 
  -2   9   5      206.33      325.05    122.52 o 
  -1   9   5      251.49      291.65    112.81 o 
   0   9   5      160.75       93.43    117.96 o 
   1   9   5      214.07      304.29    116.61 o 
   2   9   5      219.83      380.84    119.90 o 
   3   9   5       57.41       98.96    141.62 o 
   4   9   5      230.99      349.89    145.41 o 
   5   9   5      232.62      174.79    127.16 o 
   6   9   5      461.96      451.87    132.42 o 
   7   9   5      317.21      196.18    145.55 o 
  -6  10   5      247.47      243.67    120.50 o 
  -5  10   5      247.36      216.17    144.82 o 
  -4  10   5      104.95      101.18    169.28 o 
  -3  10   5      320.38      411.97    170.05 o 
  -2  10   5      364.03      289.77    155.98 o 
  -1  10   5      208.57      219.42    158.58 o 
   0  10   5       46.01       81.89    125.88 o 
   1  10   5      208.21      236.49    125.97 o 
   2  10   5      420.83      471.89    127.24 o 
   3  10   5      297.77      357.22    144.96 o 
   4  10   5      107.58      207.36    150.18 o 
   5  10   5      276.36      328.89    139.11 o 
   6  10   5      270.42      119.66    144.86 o 
  -4  11   5      175.07      342.09    185.26 o 
  -3  11   5      263.50      181.47    247.31 o 
  -2  11   5      137.92      333.49    159.41 o 
  -1  11   5      228.98      397.67    158.14 o 
   0  11   5      111.99      137.03    130.20 o 
   1  11   5      218.08      168.79    131.74 o 
   2  11   5      170.67      374.90    134.51 o 
   3  11   5      252.55      346.86    167.08 o 
   4  11   5      196.88      337.23    186.38 o 
   0   1   6    17059.17    17176.61    184.28 o 
   1   1   6     3302.14     3159.95    111.50 o 
  -1   2   6     2016.16     2029.92     96.41 o 
   0   2   6     3531.82     3669.62    110.69 o 
   1   2   6     1937.75     1882.11    112.02 o 
   2   2   6     3306.44     3170.50    107.92 o 
  -1   3   6     1180.42     1319.84    111.59 o 
   0   3   6      168.25       76.07     92.88 o 
   1   3   6     1166.03     1269.69     96.90 o 
   2   3   6     8088.36     8228.34    127.90 o 
   3   3   6      279.10      336.53    119.96 o 
  -3   4   6     5247.23     5294.57    250.35 o 
  -2   4   6     4628.34     4677.02    115.24 o 
  -1   4   6     1601.90     1651.73     95.68 o 
   0   4   6     1935.14     2054.89     94.17 o 
   1   4   6     1703.13     1786.96    101.49 o 
   2   4   6     4414.02     4125.74    178.36 o 
   3   4   6     5386.93     5612.97    129.62 o 
   4   4   6     2141.02     2070.73     97.07 o 
  -4   5   6      266.46      257.53    134.34 o 
  -3   5   6      517.06      530.96    227.76 o 
  -2   5   6     1624.48     1754.77     90.70 o 
  -1   5   6     1913.58     1849.69     95.22 o 
   0   5   6     3573.30     3433.76     98.63 o 
   1   5   6     1966.28     1806.75     93.61 o 
   2   5   6     1455.02     1363.82     96.00 o 
   3   5   6      559.00      622.25    106.99 o 
   4   5   6      281.14      358.17    103.50 o 
   5   5   6      425.54      525.00    109.73 o 
  -5   6   6      794.93      824.27    113.06 o 
  -4   6   6      153.88      245.53    134.02 o 
  -3   6   6     1297.33     1284.50    144.39 o 
  -2   6   6      136.18      139.53    121.60 o 
  -1   6   6      989.48      964.65     98.66 o 
   0   6   6        4.69       76.40     93.83 o 
   1   6   6     1043.64     1112.56    101.45 o 
   2   6   6      141.71      227.06     99.68 o 
   3   6   6     1000.90      993.65    115.56 o 
   4   6   6      131.18      197.88    120.55 o 
   5   6   6      799.88      792.15    112.44 o 
   6   6   6      410.05      407.50    116.72 o 
  -6   7   6      124.45      259.12    123.37 o 
  -5   7   6     1028.82     1024.79    100.69 o 
  -4   7   6      278.15      399.62    147.80 o 
  -3   7   6       85.09       32.44    144.15 o 
  -2   7   6      642.56      552.56    132.19 o 
  -1   7   6     2936.91     2980.29    107.09 o 
   0   7   6       76.92      167.61    104.48 o 
   1   7   6     3080.27     3072.97    111.78 o 
   2   7   6      623.70      592.86    108.23 o 
   3   7   6       71.01      147.13    122.57 o 
   4   7   6      283.03      383.43    128.91 o 
   5   7   6      938.70      963.10    115.67 o 
   6   7   6      139.84       70.76    117.41 o 
   7   7   6     1163.93     1255.87    125.10 o 
  -7   8   6      129.73      341.20    155.10 o 
  -6   8   6       16.21       80.61    111.80 o 
  -5   8   6      151.81      316.98    104.37 o 
  -4   8   6     1184.78     1260.13    155.06 o 
  -3   8   6     1820.61     1859.79    157.36 o 
  -2   8   6       38.37       69.11    140.43 o 
  -1   8   6      271.21      301.36    112.46 o 
   0   8   6      188.97      187.86    111.20 o 
   1   8   6      226.08      404.78    108.32 o 
   2   8   6       10.01       20.80    110.45 o 
   3   8   6     1792.93     1769.82    190.29 o 
   4   8   6     1072.17      969.50    138.65 o 
   5   8   6      114.41      308.60    120.88 o 
   6   8   6       25.76      237.32    123.46 o 
   7   8   6      100.72      149.05    133.03 o 
   8   8   6      175.10      303.64    118.26 o 
  -7   9   6       40.30      240.88    116.08 o 
  -6   9   6      383.00      505.75    117.10 o 
  -5   9   6      302.56      182.13    110.02 o 
  -4   9   6       42.88      107.50    160.26 o 
  -3   9   6       20.60       65.01    163.84 o 
  -2   9   6      380.26      585.16    147.18 o 
  -1   9   6       58.88       16.39    116.76 o 
   0   9   6      271.07      252.26    146.48 o 
   1   9   6       61.70      275.11    120.50 o 
   2   9   6      332.60      363.37    120.59 o 
   3   9   6       20.10      280.15    136.77 o 
   4   9   6       33.65        9.77    161.73 o 
   5   9   6      285.94      350.94    129.83 o 
   6   9   6      345.81      318.86    145.99 o 
   7   9   6       24.18       40.01    140.53 o 
  -6  10   6      111.22      192.17    124.02 o 
  -5  10   6       79.30      139.57    137.88 o 
  -4  10   6      929.34      838.40    172.46 o 
  -3  10   6       58.20        1.54    159.22 o 
  -2  10   6      410.46      477.15    155.93 o 
  -1  10   6       24.61       87.45    152.36 o 
   0  10   6       16.30      222.00    124.61 o 
   1  10   6       24.44       36.29    124.88 o 
   2  10   6      479.77      559.40    126.96 o 
   3  10   6       55.01      168.32    146.84 o 
   4  10   6      962.65      801.19    162.47 o 
   5  10   6       67.11       96.61    136.54 o 
   6  10   6       92.51      140.34    143.42 o 
  -4  11   6       71.20      308.32    180.30 o 
  -3  11   6       12.58      166.13    230.90 o 
  -2  11   6       69.04      309.90    167.44 o 
  -1  11   6      143.31      395.66    164.65 o 
   0  11   6      987.69      750.48    130.39 o 
   1  11   6      157.45      133.40    138.42 o 
   2  11   6       86.98      247.71    136.62 o 
   3  11   6       18.18      147.63    159.51 o 
   4  11   6       70.64       71.12    158.26 o 
   0   1   7     3944.63     3891.10    112.52 o 
   1   1   7      188.51      181.55     97.30 o 
  -1   2   7     2149.98     2147.08     96.51 o 
   0   2   7    13739.89    13677.38    143.33 o 
   1   2   7     2477.75     2441.66    114.65 o 
   2   2   7     3897.30     3904.66    115.90 o 
  -2   3   7     8376.81     8822.79    200.35 o 
  -1   3   7     1540.32     1508.26     93.51 o 
   0   3   7      746.48      748.19     95.57 o 
   1   3   7     1625.26     1452.62    100.07 o 
   2   3   7     8904.67     8950.63    134.51 o 
   3   3   7      329.39      351.61    121.24 o 
  -3   4   7     2442.00     2434.96    130.87 o 
  -2   4   7     3436.41     3582.14    117.28 o 
  -1   4   7     1987.79     2056.30    109.01 o 
   0   4   7      517.61      488.12     93.55 o 
   1   4   7     2190.79     2273.05    103.21 o 
   2   4   7     3564.81     3715.45    113.08 o 
   3   4   7     2435.71     2343.63    105.66 o 
   4   4   7     1064.31     1054.03    131.89 o 
  -4   5   7      193.91      177.85    135.04 o 
  -3   5   7      804.80      785.78    238.17 o 
  -2   5   7       27.62      170.32    106.28 o 
  -1   5   7     2412.84     2475.86     96.95 o 
   0   5   7     2943.70     2898.50     98.59 o 
   1   5   7     2549.38     2552.66     99.18 o 
   2   5   7        1.25       68.07     93.53 o 
   3   5   7     1013.18     1035.38    109.78 o 
   4   5   7      253.90      292.58    102.69 o 
   5   5   7      108.03      295.44    109.45 o 
  -5   6   7      279.48      203.97    115.89 o 
  -4   6   7     1511.24     1336.06    137.94 o 
  -3   6   7       45.04       62.50    178.51 o 
  -2   6   7     2299.26     2309.60    133.30 o 
  -1   6   7     1786.69     1661.83     99.69 o 
   0   6   7      145.58      187.60     94.99 o 
   1   6   7     1662.66     1685.89    102.21 o 
   2   6   7     2155.90     2187.93    105.87 o 
   3   6   7       63.03      139.83    113.07 o 
   4   6   7     1615.00     1436.21    126.45 o 
   5   6   7      275.65      471.59    110.42 o 
   6   6   7     1020.00     1007.41    120.77 o 
  -6   7   7      830.90      900.10    121.83 o 
  -5   7   7      621.16      488.53    122.91 o 
  -4   7   7      361.63      398.23    148.13 o 
  -3   7   7       12.43       32.82    197.74 o 
  -2   7   7     1876.25     1863.46    139.42 o 
  -1   7   7      158.46      296.59     98.80 o 
   0   7   7      206.30      262.98    105.21 o 
   1   7   7      127.21      265.29    107.11 o 
   2   7   7     1948.01     1836.86    110.93 o 
   3   7   7       61.09      190.44    121.72 o 
   4   7   7      422.20      479.51    129.08 o 
   5   7   7      561.70      530.85    120.76 o 
   6   7   7      812.25      812.89    122.82 o 
   7   7   7        4.08        0.00    127.37 o 
  -7   8   7       71.36      319.45    113.32 o 
  -6   8   7      175.56      287.39    110.52 o 
  -5   8   7      527.39      617.73    106.35 o 
  -4   8   7      377.94      444.69    154.68 o 
  -3   8   7      473.22      593.29    208.41 o 
  -2   8   7      282.70      430.47    145.74 o 
  -1   8   7      932.65      931.10    111.95 o 
   0   8   7      456.31      584.83    111.00 o 
   1   8   7     1101.73     1113.28    116.47 o 
   2   8   7      337.27      350.70    113.34 o 
   3   8   7      403.41      523.08    135.67 o 
   4   8   7      361.66      531.74    135.90 o 
   5   8   7      443.11      406.24    119.36 o 
   6   8   7      225.11      326.52    124.19 o 
   7   8   7       59.02      235.77    134.78 o 
   8   8   7      572.41      415.04    142.86 o 
  -7   9   7      199.09      136.43    122.48 o 
  -6   9   7      268.47      186.38    114.26 o 
  -5   9   7      187.23      134.73    113.88 o 
  -4   9   7      546.16      547.84    172.23 o 
  -3   9   7      689.52      822.30    221.15 o 
  -2   9   7      129.60      228.93    147.12 o 
  -1   9   7      131.01      336.23    117.52 o 
   0   9   7        4.63       24.89    122.04 o 
   1   9   7      162.53      239.26    123.13 o 
   2   9   7      137.43      248.47    172.35 o 
   3   9   7      718.65      484.68    148.32 o 
   4   9   7      484.15      542.44    152.99 o 
   5   9   7      224.64      261.95    127.87 o 
   6   9   7      244.27      170.18    132.94 o 
   7   9   7      204.77      386.15    141.82 o 
  -6  10   7      162.54      252.52    126.54 o 
  -5  10   7      303.87      310.13    120.47 o 
  -4  10   7      125.82      166.95    173.43 o 
  -3  10   7       95.71      379.69    233.55 o 
  -2  10   7      293.99      395.53    157.55 o 
  -1  10   7      173.59      319.97    149.08 o 
   0  10   7      364.61      442.15    126.87 o 
   1  10   7      193.98      234.63    126.60 o 
   2  10   7      292.67      262.19    132.80 o 
   3  10   7      105.75      244.03    156.75 o 
   4  10   7      123.56      256.55    165.24 o 
   5  10   7      287.75      309.45    134.42 o 
   6  10   7      171.85      154.51    140.23 o 
  -4  11   7      102.36      207.42    253.22 o 
  -3  11   7       56.29      199.11    246.86 o 
  -2  11   7      101.00      338.43    167.30 o 
  -1  11   7      160.92      501.20    162.77 o 
   0  11   7       79.20      118.06    133.00 o 
   1  11   7      185.67      270.06    129.87 o 
   2  11   7      124.66      176.25    140.93 o 
   3  11   7       62.45      254.53    155.59 o 
   4  11   7      129.89      174.40    163.00 o 
   0   0   8       79.99      126.96    192.87 o 
   0   1   8        0.49       26.21     90.47 o 
   1   1   8      101.67      129.88     91.97 o 
  -1   2   8     2929.08     2924.98     97.98 o 
   0   2   8    10999.81    11083.26    136.38 o 
   1   2   8     2453.37     2384.54    114.19 o 
   2   2   8       44.28       52.88    112.78 o 
  -2   3   8     3152.52     3314.92    171.75 o 
  -1   3   8     2388.38     2256.23     94.81 o 
   0   3   8     3279.38     3465.25    114.43 o 
   1   3   8     2387.34     2247.15    106.14 o 
   2   3   8     3088.75     3224.80    114.56 o 
   3   3   8     4254.53     3892.16    148.06 o 
  -3   4   8        7.27      159.49    147.68 o 
  -2   4   8       12.57        0.00    151.97 o 
  -1   4   8     3038.72     3065.83    114.83 o 
   0   4   8     1159.95     1254.03     96.50 o 
   1   4   8     3018.53     2869.72    102.33 o 
   2   4   8       22.66      122.74    104.86 o 
   3   4   8        3.49       20.52    104.65 o 
   4   4   8      527.14      607.50    135.36 o 
  -4   5   8     1230.56     1096.27    141.19 o 
  -2   5   8     2684.66     2652.39    145.48 o 
  -1   5   8     1261.97     1229.80     95.10 o 
   0   5   8      426.32      365.23     96.17 o 
   1   5   8     1269.61     1214.94    100.27 o 
   2   5   8     2681.62     2623.81    106.53 o 
   3   5   8     1854.09     1770.07    119.98 o 
   4   5   8     1151.71     1151.78    107.77 o 
   5   5   8      255.45      387.39    109.80 o 
  -5   6   8       72.96      154.66    114.97 o 
  -4   6   8      513.29      508.59    147.15 o 
  -2   6   8     1373.82     1331.49    102.32 o 
  -1   6   8      476.28      447.26     99.06 o 
   0   6   8     2178.39     2079.76    104.78 o 
   1   6   8      511.85      560.39     97.33 o 
   2   6   8     1624.57     1611.13    103.63 o 
   3   6   8      459.02      490.09    120.48 o 
   4   6   8      501.02      492.47    106.29 o 
   5   6   8       98.98      170.65    116.04 o 
   6   6   8      975.29      975.22    122.82 o 
  -6   7   8      105.90      111.61    125.67 o 
  -5   7   8        6.83       91.08    122.85 o 
  -4   7   8     1730.87     1845.42    197.29 o 
  -3   7   8      683.53      869.34    203.12 o 
  -2   7   8     1824.91     1889.47    107.41 o 
  -1   7   8       95.14      292.79    101.30 o 
   0   7   8      117.28      151.55    101.84 o 
   1   7   8       87.86      182.35    107.39 o 
   2   7   8     1897.36     1896.31    110.58 o 
   3   7   8      668.20      716.79    129.06 o 
   4   7   8     1544.01     1645.68    189.35 o 
   5   7   8       14.55      169.47    116.43 o 
   6   7   8      119.07      315.00    124.19 o 
   7   7   8       33.52       57.52    128.70 o 
  -7   8   8      646.49      621.82    116.00 o 
  -6   8   8      174.76      179.54    113.33 o 
  -5   8   8       53.50      154.79    107.91 o 
  -4   8   8      225.27      337.64    168.65 o 
  -3   8   8       43.47      112.55    222.51 o 
  -2   8   8      206.02      398.20    145.15 o 
  -1   8   8     1426.36     1441.78    114.13 o 
   0   8   8     2559.24     2520.64    118.86 o 
   1   8   8     1521.55     1470.58    116.79 o 
   2   8   8      208.15      265.59    115.40 o 
   3   8   8       38.31        0.00    136.06 o 
   4   8   8      246.06      400.68    139.54 o 
   5   8   8       38.17      136.02    123.42 o 
   6   8   8      189.51      178.85    126.26 o 
   7   8   8      740.07      728.81    137.41 o 
   8   8   8      150.80      140.99    144.86 o 
  -7   9   8       54.04       68.20    122.88 o 
  -6   9   8        3.84      107.24    121.81 o 
  -5   9   8      224.84      364.69    115.99 o 
  -4   9   8      229.63      119.46    175.50 o 
  -3   9   8      313.85      300.16    221.80 o 
  -2   9   8       22.18      214.17    145.35 o 
  -1   9   8      485.93      513.35    118.34 o 
   0   9   8       67.31       93.29    121.68 o 
   1   9   8      540.39      544.43    122.94 o 
   2   9   8       10.38      103.92    124.00 o 
   3   9   8      287.90      500.13    143.41 o 
   4   9   8      267.03      196.09    143.26 o 
   5   9   8      185.68       96.63    133.30 o 
   6   9   8        3.26      100.35    137.31 o 
   7   9   8       60.67       33.64    143.48 o 
  -5  10   8      288.33      193.34    126.17 o 
  -4  10   8       55.67       42.87    239.02 o 
  -3  10   8       12.50        0.00    234.42 o 
  -2  10   8       63.91      312.01    158.04 o 
  -1  10   8      582.79      611.28    119.91 o 
   0  10   8        1.65      102.11    128.27 o 
   1  10   8      530.69      535.35    123.08 o 
   2  10   8       64.95       37.50    131.96 o 
   3  10   8       12.87      287.11    152.30 o 
   4  10   8       49.57      169.40    161.71 o 
   5  10   8      289.48      411.75    139.38 o 
  -3  11   8      462.95      272.85    250.26 o 
  -2  11   8       18.56        0.00    168.12 o 
  -1  11   8        2.89      179.11    167.44 o 
   0  11   8       84.45        0.00    140.19 o 
   1  11   8        7.52      295.01    135.63 o 
   2  11   8        8.58      189.64    149.27 o 
   3  11   8      534.77      193.24    168.01 o 
   0   1   9      235.18      208.02     90.94 o 
   1   1   9     1242.05     1173.59     94.12 o 
  -1   2   9      617.64      692.84    156.29 o 
   0   2   9     1941.30     1824.34    110.87 o 
   1   2   9      498.48      512.73    104.67 o 
   2   2   9      511.40      457.53    115.97 o 
  -2   3   9      898.93      873.37    161.43 o 
  -1   3   9     5171.53     5337.16    187.47 o 
   0   3   9     3939.24     4012.95    107.31 o 
   1   3   9     5449.52     5408.16    119.64 o 
   2   3   9      795.79      832.90    105.12 o 
   3   3   9      297.67      273.14    147.88 o 
  -3   4   9     3211.18     3151.70    164.49 o 
  -2   4   9      272.19      290.64    151.81 o 
  -1   4   9     1217.14     1192.08    106.04 o 
   0   4   9     1979.04     1897.47     94.58 o 
   1   4   9     1153.30     1069.29     98.32 o 
   2   4   9      214.17      214.25    102.01 o 
   3   4   9     3180.30     3101.80    136.28 o 
   4   4   9      135.90      306.14    130.45 o 
  -4   5   9      391.77      329.74    155.68 o 
  -2   5   9     2707.87     2795.22    120.56 o 
  -1   5   9     1564.55     1627.58     96.86 o 
   0   5   9     1172.55     1098.91     97.09 o 
   1   5   9     1608.94     1561.15    103.12 o 
   2   5   9     2886.41     2835.55    114.47 o 
   3   5   9     1989.49     2080.85    116.05 o 
   4   5   9      446.91      441.06    107.65 o 
   5   5   9      151.57      301.88    140.09 o 
  -5   6   9      239.20      322.44    114.01 o 
  -4   6   9      256.04      471.38    173.65 o 
  -2   6   9     1354.15     1356.77    106.02 o 
  -1   6   9     1882.37     1811.90    101.98 o 
   0   6   9       33.67       73.61     96.40 o 
   1   6   9     2010.32     1795.52    104.67 o 
   2   6   9     1403.37     1330.24    104.96 o 
   3   6   9      101.10      153.33    115.47 o 
   4   6   9      218.97      266.88    108.58 o 
   5   6   9      316.72      530.73    118.14 o 
   6   6   9       31.37       86.86    123.17 o 
  -6   7   9      653.16      515.76    129.29 o 
  -5   7   9      502.15      555.90    152.17 o 
  -4   7   9      402.31      377.71    130.58 o 
  -3   7   9     2070.38     2088.48    210.50 o 
  -2   7   9     1741.91     1758.20    110.70 o 
  -1   7   9      701.67      644.59    103.63 o 
   0   7   9     1159.11     1093.78    106.20 o 
   1   7   9      730.77      784.30    105.71 o 
   2   7   9     1580.91     1430.56    111.81 o 
   3   7   9     2133.70     2068.33    188.44 o 
   4   7   9      330.34      476.83    128.30 o 
   5   7   9      399.65      428.18    118.37 o 
   6   7   9      725.65      643.88    125.43 o 
   7   7   9      693.30      683.43    134.43 o 
  -7   8   9      197.06       75.20    141.03 o 
  -6   8   9      166.85      158.58    111.24 o 
  -5   8   9      954.52     1020.71    113.84 o 
  -4   8   9      115.19      114.80    218.62 o 
  -3   8   9      370.43      311.46    214.10 o 
  -2   8   9      155.84      276.55    110.02 o 
  -1   8   9     2063.35     1974.92    116.39 o 
   0   8   9      937.42      945.67    115.39 o 
   1   8   9     2307.55     2169.86    126.24 o 
   2   8   9       82.50      137.31    111.89 o 
   3   8   9      294.99      205.80    129.90 o 
   4   8   9      137.82        0.00    140.85 o 
   5   8   9      908.70      907.29    124.71 o 
   6   8   9      198.28      349.32    128.24 o 
   7   8   9      187.68      303.49    135.09 o 
   8   8   9      219.85      195.16    142.63 o 
  -7   9   9      152.44      175.98    122.75 o 
  -6   9   9      240.21      416.45    121.84 o 
  -5   9   9      111.58       95.63    126.79 o 
  -4   9   9      460.36      553.40    226.14 o 
  -3   9   9       18.66      156.55    223.00 o 
  -2   9   9      234.87      306.33    149.04 o 
  -1   9   9      973.20     1035.87    122.66 o 
   0   9   9      112.74      144.09    122.50 o 
   1   9   9      974.52      983.36    125.12 o 
   2   9   9      291.98      140.06    128.71 o 
   3   9   9       22.35      216.31    145.08 o 
   4   9   9      386.40      324.61    157.84 o 
   5   9   9      119.08      206.63    133.98 o 
   6   9   9      233.73      426.47    141.91 o 
   7   9   9      123.17      240.69    148.18 o 
  -5  10   9      321.49      264.72    120.55 o 
  -4  10   9       18.14       46.81    163.19 o 
  -3  10   9       33.92       18.07    235.56 o 
  -2  10   9      159.68      144.30    164.47 o 
  -1  10   9       58.42      117.85    127.97 o 
   0  10   9      288.06      260.01    132.07 o 
   1  10   9       81.96      200.70    130.31 o 
   2  10   9      137.74      103.12    133.72 o 
   3  10   9       62.11       46.83    144.86 o 
   4  10   9       26.66        0.00    152.77 o 
   5  10   9      279.66      330.62    142.55 o 
  -3  11   9       34.54      331.88    253.49 o 
  -2  11   9      169.89      188.15    171.91 o 
  -1  11   9      204.07      205.95    209.61 o 
   0  11   9       33.09      133.00    141.44 o 
   1  11   9      259.23      318.12    139.42 o 
   2  11   9      149.61      233.22    142.92 o 
   3  11   9       22.72      139.23    164.26 o 
   0   1  10      348.59      271.76     92.99 o 
   1   1  10    10291.63    10221.73    127.39 o 
  -1   2  10     3763.62     4050.68    182.42 o 
   0   2  10       13.64       65.10    105.96 o 
   1   2  10     3753.04     3735.85    100.88 o 
   2   2  10     8286.14     8224.34    194.35 o 
  -2   3  10      325.70      487.15    112.87 o 
  -1   3  10     1384.00     1551.93    113.06 o 
   0   3  10    12703.10    12687.54    145.06 o 
   1   3  10     1424.12     1674.97    112.35 o 
   2   3  10      522.39      657.18    107.73 o 
   3   3  10       14.14       12.70    148.23 o 
  -3   4  10      314.01      242.42    149.77 o 
  -2   4  10     2477.70     2465.53    163.26 o 
  -1   4  10      833.12      830.68    104.51 o 
   0   4  10      497.66      465.08     94.65 o 
   1   4  10      901.05      799.74    102.52 o 
   2   4  10     2648.26     2480.90    114.02 o 
   3   4  10      229.29      278.12    136.32 o 
   4   4  10     2604.00     2474.89    158.64 o 
  -4   5  10       44.94      166.24    166.68 o 
  -2   5  10      468.58      568.02    115.69 o 
  -1   5  10      466.45      458.95     99.93 o 
   0   5  10      768.87      661.65     99.79 o 
   1   5  10      334.84      329.67     97.09 o 
   2   5  10      448.43      374.33    167.62 o 
   3   5  10      298.81      328.51    112.89 o 
   4   5  10       51.75       96.15    107.03 o 
   5   5  10     1724.64     1883.65    151.22 o 
  -5   6  10      682.58      848.11    188.60 o 
  -4   6  10       13.43      264.99    166.72 o 
  -2   6  10     1047.69     1060.75     99.55 o 
  -1   6  10      762.84      703.43    105.70 o 
   0   6  10       61.88       74.79    100.68 o 
   1   6  10      783.36      841.94    106.30 o 
   2   6  10     1065.37     1027.10    106.87 o 
   3   6  10     3392.53     3211.76    122.02 o 
   4   6  10        7.37       40.09    111.81 o 
   5   6  10      616.19      634.02    118.31 o 
   6   6  10       56.17       82.86    125.44 o 
  -6   7  10       54.89      330.08    131.17 o 
  -5   7  10      259.54      223.32    183.13 o 
  -4   7  10      118.56      351.57    191.23 o 
  -3   7  10      355.54      474.56    207.03 o 
  -2   7  10      436.86      378.27    121.27 o 
  -1   7  10     1367.52     1342.48    108.20 o 
   0   7  10      732.72      667.96    110.00 o 
   1   7  10     1202.80     1178.20    110.13 o 
   2   7  10      469.67      331.28    110.41 o 
   3   7  10      381.73      472.84    125.55 o 
   4   7  10      118.92      328.46    128.55 o 
   5   7  10      199.44      168.91    124.59 o 
   6   7  10       65.86       83.70    124.20 o 
   7   7  10      655.21      685.75    132.01 o 
  -7   8  10      192.59      309.43    136.24 o 
  -6   8  10      242.13      153.83    123.14 o 
  -5   8  10      460.66      665.28    147.08 o 
  -4   8  10      252.00      135.87    219.03 o 
  -3   8  10      749.69      969.70    227.45 o 
  -2   8  10      778.72      876.83    115.48 o 
  -1   8  10       34.94      152.51    110.49 o 
   0   8  10       22.37      194.65    114.68 o 
   1   8  10       55.16      134.80    115.87 o 
   2   8  10      797.61      837.02    119.49 o 
   3   8  10      674.38      732.38    134.34 o 
   4   8  10      213.55      208.89    144.58 o 
   5   8  10      523.11      535.36    127.66 o 
   6   8  10      235.45      283.53    131.94 o 
   7   8  10      196.94      139.38    140.63 o 
   8   8  10      578.02      569.00    148.46 o 
  -7   9  10       16.83      129.35    169.31 o 
  -6   9  10      666.20      631.47    130.60 o 
  -5   9  10       74.52      350.86    150.79 o 
  -4   9  10        8.57      222.63    231.20 o 
  -3   9  10       15.32      370.96    241.59 o 
  -2   9  10      405.98      400.96    155.92 o 
  -1   9  10      351.59      498.22    126.36 o 
   0   9  10     1193.02     1259.65    125.08 o 
   1   9  10      346.14      423.79    128.54 o 
   2   9  10      448.14      506.60    125.04 o 
   3   9  10       13.59        4.59    138.28 o 
   4   9  10        7.72       44.89    173.49 o 
   5   9  10       79.29      289.92    128.98 o 
   6   9  10      684.87      636.15    142.72 o 
   7   9  10       25.37        0.00    148.12 o 
  -5  10  10       19.52      167.42    132.98 o 
  -4  10  10      304.50      317.00    172.98 o 
  -3  10  10       16.38      244.11    253.59 o 
  -2  10  10      171.79      272.85    165.58 o 
  -1  10  10      231.52      230.63    131.33 o 
   0  10  10      119.83      339.72    129.83 o 
   1  10  10      232.32      359.43    131.47 o 
   2  10  10      183.32      440.59    137.74 o 
   3  10  10       14.59      288.06    194.15 o 
   4  10  10      254.98      232.05    278.80 o 
   5  10  10       17.40      117.75    139.57 o 
  -3  11  10       79.41      215.24    267.81 o 
  -2  11  10      147.06      243.57    242.40 o 
  -1  11  10      240.00      292.44    184.83 o 
   0  11  10      112.60      200.44    137.15 o 
   1  11  10      296.22      266.69    136.63 o 
   2  11  10      121.91      290.04    146.37 o 
   3  11  10       76.95       77.74    161.97 o 
   0   1  11     2821.72     2935.17    108.74 o 
   1   1  11      229.90      155.52     96.95 o 
  -1   2  11       47.45        0.00    167.77 o 
   0   2  11     2029.34     1805.40    117.57 o 
   1   2  11       72.95      109.40     91.48 o 
   2   2  11     6209.53     6267.80    134.81 o 
  -2   3  11     1360.75     1322.81    113.16 o 
  -1   3  11     2288.57     2196.62    112.06 o 
   0   3  11     1037.11     1055.17    111.29 o 
   1   3  11     2347.50     2156.54    117.64 o 
   2   3  11     1280.54     1123.74    143.49 o 
   3   3  11      221.39      145.75    141.62 o 
  -3   4  11     1435.34     1487.20    156.53 o 
  -2   4  11       40.63       90.39    158.27 o 
  -1   4  11     4093.19     4141.75    118.38 o 
   0   4  11     4507.42     4419.48    110.32 o 
   1   4  11     4180.74     4106.26    115.44 o 
   2   4  11       90.19       78.17    155.52 o 
   3   4  11     1510.06     1527.27    155.88 o 
   4   4  11     1843.51     1771.74    158.07 o 
  -4   5  11      654.53      650.34    167.11 o 
  -3   5  11      151.74      114.98    150.76 o 
  -2   5  11     1577.80     1585.58    177.60 o 
  -1   5  11     1172.73     1179.94     99.24 o 
   0   5  11     1217.16     1245.90     99.49 o 
   1   5  11     1346.90     1236.02    108.83 o 
   2   5  11     1580.09     1500.15    116.67 o 
   3   5  11      124.08      153.34    119.22 o 
   4   5  11      745.10      878.10    112.36 o 
   5   5  11       28.38      136.33    123.67 o 
  -5   6  11      280.33      337.82    186.05 o 
  -4   6  11      443.11      566.29    180.40 o 
  -2   6  11     1843.70     1928.32    109.13 o 
  -1   6  11      591.93      566.49    103.71 o 
   0   6  11      337.33      427.57    102.97 o 
   1   6  11      684.64      702.51    108.80 o 
   2   6  11     1886.49     1717.13    118.53 o 
   3   6  11      836.88      897.37    120.83 o 
   4   6  11      396.04      307.84    115.99 o 
   5   6  11      296.77      395.24    120.19 o 
   6   6  11      110.71      235.22    123.16 o 
  -6   7  11      232.89      415.32    140.31 o 
  -5   7  11      173.04      129.69    183.41 o 
  -4   7  11       13.67        0.00    178.01 o 
  -3   7  11      471.00      596.83    209.22 o 
  -2   7  11      381.03      477.66    111.51 o 
  -1   7  11      275.86      276.32    105.48 o 
   0   7  11     2482.63     2357.47    110.99 o 
   1   7  11      305.34      458.88    108.42 o 
   2   7  11      485.35      557.44    113.15 o 
   3   7  11      460.45      564.55    204.03 o 
   4   7  11       14.42      119.37    126.00 o 
   5   7  11      198.91      267.78    127.63 o 
   6   7  11      215.73      281.44    133.49 o 
   7   7  11      146.57      184.85    169.96 o 
  -7   8  11      393.93      513.23    156.81 o 
  -6   8  11      178.26       69.35    163.89 o 
  -5   8  11      378.76      586.05    152.86 o 
  -4   8  11      323.80      398.11    145.41 o 
  -3   8  11      872.48      928.37    219.94 o 
  -2   8  11      813.28      776.07    120.87 o 
  -1   8  11      226.81      229.49    112.27 o 
   0   8  11      796.26      788.55    120.74 o 
   1   8  11      193.29      274.47    119.77 o 
   2   8  11      803.61      750.80    120.62 o 
   3   8  11     1008.27      889.23    133.25 o 
   4   8  11      366.80      408.91    220.28 o 
   5   8  11      391.50      576.46    129.30 o 
   6   8  11      182.56      154.85    135.28 o 
   7   8  11      420.96      299.02    145.84 o 
  -6   9  11        3.34      122.19    132.37 o 
  -5   9  11       98.74       81.36    160.22 o 
  -4   9  11      319.43      624.47    235.09 o 
  -3   9  11       47.97        0.00    243.54 o 
  -2   9  11      165.54      325.37    152.84 o 
  -1   9  11      272.10      484.01    122.93 o 
   0   9  11      116.73      147.80    125.30 o 
   1   9  11      277.26      458.25    124.99 o 
   2   9  11      169.07      303.27    131.27 o 
   3   9  11       30.58      108.52    141.44 o 
   4   9  11      323.87      454.55    147.40 o 
   5   9  11      135.06      241.67    136.36 o 
   6   9  11        0.54      151.35    141.18 o 
  -5  10  11       74.10      164.23    134.75 o 
  -4  10  11        4.99        0.00    246.01 o 
  -3  10  11      503.55      660.87    254.17 o 
  -2  10  11       73.62       65.83    162.48 o 
  -1  10  11       34.41      259.56    133.53 o 
   0  10  11      430.27      545.22    132.16 o 
   1  10  11       44.13      183.10    135.48 o 
   2  10  11       85.46      246.13    130.61 o 
   3  10  11      491.98      532.76    155.79 o 
   4  10  11        0.91       65.47    160.66 o 
   5  10  11       67.80      203.07    146.93 o 
  -2  11  11      157.59      112.57    177.19 o 
  -1  11  11       91.21      190.17    181.32 o 
   0  11  11       99.01      206.96    140.48 o 
   1  11  11       57.24      151.24    138.53 o 
   2  11  11      138.21       63.44    147.65 o 
   0   0  12     4437.59     4206.16    218.78 o 
   0   1  12       50.47      108.14     95.24 o 
   1   1  12     1405.18     1551.05     99.82 o 
  -1   2  12     2028.59     1933.87    125.91 o 
   0   2  12      136.99      128.78    117.24 o 
   1   2  12     2055.39     1987.33    101.54 o 
   2   2  12      123.91      124.41    120.17 o 
  -2   3  12      401.01      425.54    115.51 o 
  -1   3  12      669.59      571.85    111.99 o 
   0   3  12        0.53      153.91    108.85 o 
   1   3  12      759.81      712.47    113.18 o 
   2   3  12      363.12      421.87    149.62 o 
   3   3  12     7656.84     7674.80    186.80 o 
  -3   4  12      641.71      671.75    152.20 o 
  -2   4  12      203.82      212.12    169.15 o 
  -1   4  12     3102.49     3078.58    118.54 o 
   0   4  12       14.26       56.78     99.29 o 
   1   4  12     3161.07     3016.69    114.16 o 
   2   4  12      159.44      208.57    158.23 o 
   3   4  12      658.93      600.16    151.47 o 
   4   4  12      135.62      204.70    161.74 o 
  -4   5  12     1418.07     1383.40    160.95 o 
  -3   5  12     1606.76     1708.20    158.21 o 
  -2   5  12      818.41      815.03    176.61 o 
  -1   5  12     1007.20     1080.49    115.64 o 
   0   5  12      286.07      371.22    106.72 o 
   1   5  12     1020.11      998.81    111.50 o 
   2   5  12      752.91      819.14    119.46 o 
   3   5  12     1621.19     1543.93    123.40 o 
   4   5  12     1280.35     1386.16    120.88 o 
   5   5  12      264.20      357.98    167.43 o 
  -5   6  12        8.85        7.03    190.10 o 
  -4   6  12      331.02      343.19    171.38 o 
  -2   6  12      525.66      601.24    107.17 o 
  -1   6  12      710.84      715.74    104.93 o 
   0   6  12     6701.67     6651.48    120.59 o 
   1   6  12      639.38     1149.15    324.29 o 
   2   6  12      400.79      483.65    121.81 o 
   3   6  12      294.54      354.07    122.47 o 
   4   6  12      265.21      381.13    120.97 o 
   5   6  12       19.76      120.68    126.90 o 
   6   6  12      510.32      566.19    132.38 o 
  -6   7  12      389.40      564.28    191.38 o 
  -5   7  12      310.48      377.81    199.34 o 
  -4   7  12      307.43      467.63    192.43 o 
  -3   7  12       19.86      170.75    221.76 o 
  -2   7  12     1772.64     1874.31    117.31 o 
  -1   7  12      127.72      246.54    110.68 o 
   0   7  12       96.34      278.76    110.09 o 
   1   7  12      133.91       96.57    112.12 o 
   2   7  12     1714.27     1586.91    132.18 o 
   3   7  12       31.87      112.47    160.13 o 
   4   7  12      415.39      460.45    121.54 o 
   5   7  12      278.89      424.03    131.57 o 
   6   7  12      404.79      305.00    132.81 o 
   7   7  12       41.23       68.30    174.84 o 
  -7   8  12      210.38      280.74    160.46 o 
  -6   8  12      319.29      406.80    154.39 o 
  -5   8  12      415.33      567.77    148.52 o 
  -4   8  12      169.29      268.48    150.64 o 
  -3   8  12        1.43       57.29    230.92 o 
  -2   8  12      256.29      374.27    122.24 o 
  -1   8  12     1409.97     1423.53    119.40 o 
   0   8  12       20.09      106.13    120.16 o 
   1   8  12     1511.45     1429.94    121.83 o 
   2   8  12      267.21      308.34    128.03 o 
   3   8  12        3.77      184.17    137.34 o 
   4   8  12      126.73      366.95    144.83 o 
   5   8  12      415.76      427.25    130.46 o 
   6   8  12      334.99      438.68    138.47 o 
   7   8  12      172.20      266.75    149.20 o 
  -6   9  12      142.60      317.40    135.42 o 
  -5   9  12      177.80      521.73    162.13 o 
  -4   9  12      364.77      582.37    245.93 o 
  -3   9  12     1592.55     1687.11    250.28 o 
  -2   9  12      211.05      209.23    119.68 o 
  -1   9  12      130.60      206.07    120.65 o 
   0   9  12        0.49       94.57    129.32 o 
   1   9  12      134.39      193.91    123.21 o 
   2   9  12      193.59      279.14    133.18 o 
   3   9  12     1544.87     1255.51    152.94 o 
   4   9  12      349.38      355.90    156.18 o 
   5   9  12      197.50      240.21    142.33 o 
   6   9  12      138.68      250.51    151.16 o 
  -4  10  12        1.66        0.00    264.32 o 
  -3  10  12       22.99      230.74    243.19 o 
  -2  10  12       32.22      230.45    172.44 o 
  -1  10  12      277.84      379.10    135.67 o 
   0  10  12       51.79      170.19    133.44 o 
   1  10  12      210.96      379.40    137.26 o 
   2  10  12       36.69      104.71    135.16 o 
   3  10  12       27.06      192.90    210.92 o 
   4  10  12        2.82        0.00    306.76 o 
  -1  11  12      403.89      301.26    138.96 o 
   0  11  12       49.63      163.82    142.24 o 
   1  11  12      416.29      357.59    141.80 o 
   0   1  13     1419.52     1224.82     98.78 o 
   1   1  13     1969.21     1943.78     99.50 o 
  -1   2  13     1517.70     1511.30    125.25 o 
   0   2  13      227.83      120.66    105.05 o 
   1   2  13     1573.76     1520.46    100.98 o 
   2   2  13     3193.94     3179.82    133.18 o 
  -2   3  13     3851.13     3961.58    157.35 o 
  -1   3  13     1299.93     1299.72    177.90 o 
   0   3  13      328.70      365.39    117.12 o 
   1   3  13     1416.32     1300.64    117.22 o 
   2   3  13     3930.57     3642.49    168.22 o 
   3   3  13        3.55        0.00    160.16 o 
  -3   4  13     2038.11     2034.47    163.32 o 
  -2   4  13      323.91      428.09    180.29 o 
  -1   4  13      828.91      659.33    117.30 o 
   0   4  13     2236.69     2153.40    119.08 o 
   1   4  13      918.75      954.20    116.68 o 
   2   4  13      366.50      465.32    155.19 o 
   3   4  13     2066.96     1904.60    159.65 o 
   4   4  13        1.22        0.00    154.81 o 
  -4   5  13      210.79      134.09    176.97 o 
  -3   5  13      632.55      782.38    159.55 o 
  -2   5  13      610.51      700.66    177.01 o 
  -1   5  13     2593.34     2497.26    123.69 o 
   0   5  13      455.63      436.02    106.59 o 
   1   5  13     2585.29     2344.31    119.02 o 
   2   5  13      676.45      768.32    121.52 o 
   3   5  13      629.87      545.20    123.36 o 
   4   5  13      240.85      190.44    163.08 o 
   5   5  13      537.21      403.56    171.60 o 
  -5   6  13        4.87      149.32    188.80 o 
  -4   6  13      393.79      277.25    171.16 o 
  -2   6  13      197.20      414.51    183.96 o 
  -1   6  13     1318.16     1227.59    112.32 o 
   0   6  13      296.96      354.68    109.76 o 
   1   6  13     1150.98     1113.09    112.88 o 
   2   6  13      164.33      187.86    121.56 o 
   3   6  13       73.72      255.66    128.37 o 
   4   6  13      397.63      420.58    125.59 o 
   5   6  13       14.24      132.80    135.55 o 
   6   6  13       52.93      133.43    204.58 o 
  -6   7  13      878.77      776.05    198.65 o 
  -5   7  13      268.86      474.30    202.76 o 
  -4   7  13      141.55      395.57    194.72 o 
  -3   7  13      175.82      483.43    236.10 o 
  -2   7  13      376.71      475.84    113.20 o 
  -1   7  13      697.63      806.60    113.55 o 
   0   7  13      171.68      287.22    110.07 o 
   1   7  13      622.31      569.50    113.81 o 
   2   7  13      471.87      546.93    133.38 o 
   3   7  13      164.65      292.92    136.38 o 
   4   7  13      162.43      269.43    125.57 o 
   5   7  13      303.74      410.16    131.40 o 
   6   7  13      875.70     1109.68    197.41 o 
   7   7  13        3.39       20.97    208.66 o 
  -7   8  13        2.39       18.92    155.97 o 
  -6   8  13       76.84      245.42    155.84 o 
  -5   8  13      160.82      147.85    157.47 o 
  -4   8  13      825.05      834.52    152.96 o 
  -3   8  13      298.20      173.83    236.87 o 
  -2   8  13      525.52      660.39    121.55 o 
  -1   8  13      185.97      220.08    121.67 o 
   0   8  13      189.22      260.25    119.42 o 
   1   8  13      119.93       55.88    122.56 o 
   2   8  13      528.84      428.52    137.12 o 
   3   8  13      298.62      371.72    140.87 o 
   4   8  13      806.96      650.58    147.76 o 
   5   8  13      136.12      380.15    139.51 o 
   6   8  13       62.34      164.70    137.59 o 
   7   8  13        7.07       91.29    162.86 o 
  -6   9  13       20.22      286.14    134.89 o 
  -5   9  13      297.04      345.54    159.97 o 
  -4   9  13      508.47      564.78    165.52 o 
  -3   9  13      716.16      664.27    262.14 o 
  -2   9  13      415.07      631.27    118.27 o 
  -1   9  13      117.61      139.03    125.55 o 
   0   9  13       27.30      101.17    131.10 o 
   1   9  13      104.36      126.82    131.50 o 
   2   9  13      403.82      377.03    146.49 o 
   3   9  13      709.69      618.24    149.35 o 
   4   9  13      567.78      336.25    157.56 o 
   5   9  13      289.80      307.57    139.05 o 
   6   9  13        7.40      173.99    151.41 o 
  -4  10  13        6.03      242.52    170.34 o 
  -3  10  13      552.78      267.30    262.20 o 
  -2  10  13      128.60      127.08    167.40 o 
  -1  10  13      151.05      170.89    137.42 o 
   0  10  13       70.28      105.46    134.65 o 
   1  10  13      136.22      267.63    140.55 o 
   2  10  13      114.93      220.46    160.38 o 
   3  10  13      511.06      384.88    163.36 o 
   4  10  13        2.75      114.48    158.44 o 
   0   1  14     1201.99     1147.82     99.38 o 
   1   1  14      889.33      827.63     99.41 o 
  -1   2  14      261.53      252.67    124.61 o 
   0   2  14      241.95      268.43     97.67 o 
   1   2  14      217.66      191.60    100.43 o 
   2   2  14     3969.51     3918.96    184.88 o 
  -2   3  14     1215.95     1270.35    126.14 o 
  -1   3  14      106.66      172.88    178.80 o 
   0   3  14    10504.95    10309.94    148.18 o 
   1   3  14      103.40      178.36    118.38 o 
   2   3  14     1144.44     1054.13    168.91 o 
   3   3  14       31.48      180.29    167.33 o 
  -3   4  14       51.64       19.02    161.35 o 
  -2   4  14     1745.97     1661.60    127.77 o 
  -1   4  14      647.43      656.69    121.33 o 
   0   4  14        9.74       63.33    173.05 o 
   1   4  14      650.82      619.57    121.75 o 
   2   4  14     1729.70     1596.01    162.35 o 
   3   4  14       42.68       62.15    165.95 o 
   4   4  14     3918.58     3629.26    181.23 o 
  -4   5  14      301.47      411.11    176.63 o 
  -3   5  14       26.76      146.32    164.51 o 
  -2   5  14      223.37      310.49    182.28 o 
  -1   5  14     1030.45     1152.09    161.71 o 
   0   5  14      279.52      362.36    110.50 o 
   1   5  14     1088.42     1112.30    118.84 o 
   2   5  14      196.67      248.70    119.43 o 
   3   5  14       18.78      172.70    170.45 o 
   4   5  14      306.46      392.43    168.95 o 
   5   5  14      479.13      654.49    178.33 o 
  -5   6  14      373.09      366.69    195.18 o 
  -4   6  14      158.41      413.89    187.00 o 
  -3   6  14     1259.43     1306.63    185.95 o 
  -2   6  14      547.87      488.46    191.76 o 
  -1   6  14      167.05      129.44    111.94 o 
   0   6  14       10.86        2.20    112.32 o 
   1   6  14      139.64      118.83    111.82 o 
   2   6  14      518.27      529.24    130.27 o 
   3   6  14     1352.81     1486.52    129.32 o 
   4   6  14      191.05      294.03    129.32 o 
   5   6  14      366.30      509.46    138.26 o 
   6   6  14        0.07      143.85    201.16 o 
  -6   7  14      362.84      338.22    200.17 o 
  -5   7  14      292.42      193.02    201.00 o 
  -4   7  14       74.60      326.31    183.27 o 
  -3   7  14      313.16      182.75    242.75 o 
  -2   7  14      716.49      689.48    117.50 o 
  -1   7  14      279.61      420.15    119.46 o 
   0   7  14       88.46      123.83    121.82 o 
   1   7  14      339.62      492.81    120.74 o 
   2   7  14      722.99      723.07    136.80 o 
   3   7  14      335.31      480.49    139.01 o 
   4   7  14       73.88      165.08    126.55 o 
   5   7  14      353.76      551.62    145.22 o 
   6   7  14      354.95      248.65    152.92 o 
   7   7  14      467.45      552.24    156.56 o 
  -7   8  14        2.91      129.10    164.60 o 
  -6   8  14      174.22      268.01    222.39 o 
  -5   8  14       67.06       90.28    154.82 o 
  -4   8  14      474.79      586.64    155.99 o 
  -3   8  14      733.81      862.47    243.78 o 
  -2   8  14      175.99      270.95    123.32 o 
  -1   8  14     1434.05     1313.35    126.97 o 
   0   8  14       37.62      228.04    119.60 o 
   1   8  14     1402.95     1315.00    128.48 o 
   2   8  14      182.46      295.05    138.25 o 
   3   8  14      737.76      737.25    142.38 o 
   4   8  14      486.51      613.24    132.18 o 
   5   8  14      102.51       71.25    142.46 o 
   6   8  14      166.13      199.89    148.04 o 
   7   8  14        5.90      166.38    224.87 o 
  -5   9  14       94.53        0.00    171.90 o 
  -4   9  14      115.92      291.38    160.64 o 
  -3   9  14       23.16       79.05    265.05 o 
  -2   9  14      466.57      442.19    127.03 o 
  -1   9  14      149.05      170.51    129.26 o 
   0   9  14      153.13      424.15    127.93 o 
   1   9  14      111.81      146.42    131.58 o 
   2   9  14      474.54      396.65    148.63 o 
   3   9  14       25.04      232.95    149.34 o 
   4   9  14      114.10      121.86    155.20 o 
   5   9  14       82.01      141.67    141.17 o 
  -4  10  14      746.83      839.71    171.61 o 
  -3  10  14       75.13      422.17    265.56 o 
  -2  10  14      716.93      726.25    182.96 o 
  -1  10  14       42.11       33.40    141.14 o 
   0  10  14      256.46      122.87    140.95 o 
   1  10  14       42.01      150.74    142.87 o 
   2  10  14      674.31      652.87    153.71 o 
   3  10  14       76.19       75.06    159.64 o 
   4  10  14      774.49      682.40    168.68 o 
   0   1  15       29.53       79.84     98.18 o 
   1   1  15        9.25       74.40     97.12 o 
  -1   2  15     2301.56     2294.22    130.71 o 
   0   2  15      407.74      373.96    111.56 o 
   1   2  15     2194.65     2196.44    108.36 o 
   2   2  15     1402.01     1444.40    130.49 o 
  -2   3  15     1264.32     1236.66    125.74 o 
  -1   3  15     1504.44     1427.73    182.60 o 
   0   3  15       56.05        0.00    121.64 o 
   1   3  15     1368.06     1329.14    115.16 o 
   2   3  15     1209.74     1244.62    173.49 o 
   3   3  15      180.56       47.52    172.64 o 
  -3   4  15     1899.39     1896.69    169.78 o 
  -2   4  15      741.27      859.39    130.53 o 
  -1   4  15      335.01      319.21    121.05 o 
   0   4  15     2567.85     2469.16    131.92 o 
   1   4  15      322.60      351.56    121.31 o 
   2   4  15      781.14      888.52    127.94 o 
   3   4  15     1886.08     1817.16    178.73 o 
   4   4  15      392.10      426.57    165.59 o 
  -4   5  15      933.09     1115.41    185.36 o 
  -3   5  15      511.21      557.80    180.09 o 
  -2   5  15     2135.77     1938.16    193.38 o 
  -1   5  15     1507.78     1531.09    125.79 o 
   0   5  15       81.24      258.57    117.12 o 
   1   5  15     1363.69     1234.49    124.38 o 
   2   5  15     2219.31     2164.78    198.92 o 
   3   5  15      607.00      422.39    178.98 o 
   4   5  15      836.91      991.76    173.83 o 
   5   5  15      178.79       86.99    189.21 o 
  -5   6  15       82.68      296.78    198.95 o 
  -4   6  15      620.70      850.91    179.14 o 
  -3   6  15       17.77      117.47    187.08 o 
  -2   6  15      948.80      970.67    197.66 o 
  -1   6  15     1277.85     1319.21    121.30 o 
   0   6  15     2047.79     1938.98    121.20 o 
   1   6  15     1504.36     1438.96    127.54 o 
   2   6  15     1039.50     1136.91    163.49 o 
   3   6  15       15.70      278.90    133.04 o 
   4   6  15      746.04      638.59    134.82 o 
   5   6  15      116.05      261.47    135.78 o 
   6   6  15      301.51      267.97    192.19 o 
  -6   7  15       65.81      411.52    205.07 o 
  -5   7  15      229.66      228.26    210.44 o 
  -4   7  15       11.59       73.09    189.94 o 
  -3   7  15      983.90     1062.64    234.75 o 
  -2   7  15        0.13      114.78    148.96 o 
  -1   7  15      365.79      462.35    119.21 o 
   0   7  15      201.55      234.62    120.01 o 
   1   7  15      399.60      413.25    126.36 o 
   2   7  15        6.88        0.00    131.71 o 
   3   7  15      989.90     1032.92    132.46 o 
   4   7  15        8.76       72.12    130.85 o 
   5   7  15      263.80      355.10    142.33 o 
   6   7  15       68.31      395.93    151.92 o 
   7   7  15      208.21      387.45    229.01 o 
  -6   8  15       73.73      111.28    231.12 o 
  -5   8  15      211.74      360.98    152.22 o 
  -4   8  15      247.48      549.68    161.81 o 
  -3   8  15      198.41      354.86    254.48 o 
  -2   8  15      239.27      424.43    163.48 o 
  -1   8  15      539.81      605.03    125.40 o 
   0   8  15      134.84      139.36    127.90 o 
   1   8  15      474.91      533.16    129.10 o 
   2   8  15      234.62      323.05    140.48 o 
   3   8  15      180.62      171.99    138.67 o 
   4   8  15      225.79      354.45    138.01 o 
   5   8  15      245.53      124.78    148.40 o 
   6   8  15       98.53      338.60    157.06 o 
  -5   9  15      306.08      192.80    169.15 o 
  -4   9  15      297.34      472.94    169.70 o 
  -3   9  15      131.03      293.58    274.49 o 
  -2   9  15      314.39      269.04    169.65 o 
  -1   9  15      517.71      536.24    129.14 o 
   0   9  15      215.03      198.92    134.81 o 
   1   9  15      481.62      475.69    137.36 o 
   2   9  15      314.74      388.41    149.83 o 
   3   9  15      142.64      167.56    154.68 o 
   4   9  15      288.78      262.31    142.94 o 
   5   9  15      308.98      158.26    148.68 o 
  -3  10  15      435.16        6.87    284.76 o 
  -2  10  15       21.72      164.86    303.22 o 
  -1  10  15       74.75        9.06    140.23 o 
   0  10  15      362.70      516.27    146.72 o 
   1  10  15       81.58      267.03    142.84 o 
   2  10  15       13.25      137.72    156.77 o 
   3  10  15      430.37      459.64    164.66 o 
   0   0  16      486.52      411.50    198.04 o 
   0   1  16      110.05       97.51    103.35 o 
   1   1  16      759.05      792.44    106.12 o 
  -1   2  16     2717.40     2569.00    135.21 o 
   0   2  16      565.96      624.12     96.15 o 
   1   2  16     2567.27     2512.11    111.26 o 
   2   2  16      604.39      557.16    133.99 o 
  -2   3  16      158.76      226.33    125.81 o 
  -1   3  16     1617.74     1487.62    125.25 o 
   0   3  16      833.03      884.56    127.27 o 
   1   3  16     1714.21     1632.13    129.95 o 
   2   3  16      183.11      300.52    175.25 o 
   3   3  16     2958.90     2873.93    189.23 o 
  -3   4  16      580.84      674.06    130.47 o 
  -2   4  16      152.80      252.38    131.84 o 
  -1   4  16     2143.75     2093.44    189.61 o 
   0   4  16      182.35      206.98    129.21 o 
   1   4  16     1895.13     1709.96    130.58 o 
   2   4  16      168.49      178.88    182.32 o 
   3   4  16      576.21      606.19    180.98 o 
   4   4  16      369.37      231.38    187.10 o 
  -4   5  16     1497.00     1311.04    180.96 o 
  -3   5  16     2440.02     2469.31    137.18 o 
  -2   5  16      173.23      265.56    197.09 o 
  -1   5  16      116.90      157.20    126.70 o 
   0   5  16        0.04       85.41    121.06 o 
   1   5  16       73.31       60.24    129.10 o 
   2   5  16      249.39      288.07    128.68 o 
   3   5  16     2314.78     2200.40    179.50 o 
   4   5  16     1621.06     1481.57    191.84 o 
   5   5  16      498.56      579.19    182.32 o 
  -5   6  16        0.93        0.00    188.32 o 
  -4   6  16      166.88      366.79    186.72 o 
  -3   6  16       30.46       26.19    180.23 o 
  -2   6  16     1419.59     1329.94    197.09 o 
  -1   6  16       85.83       77.45    116.89 o 
   0   6  16       32.60       37.28    124.55 o 
   1   6  16      106.94      122.03    129.36 o 
   2   6  16     1474.47     1357.83    137.01 o 
   3   6  16       31.46      122.70    134.45 o 
   4   6  16      204.95      408.35    136.58 o 
   5   6  16        1.36        0.00    136.32 o 
   6   6  16      315.83      178.01    198.18 o 
  -6   7  16        5.12      276.64    216.01 o 
  -5   7  16      324.10      502.01    196.78 o 
  -4   7  16      885.09     1037.24    205.19 o 
  -3   7  16      120.89      125.84    164.48 o 
  -2   7  16     1195.73     1180.59    160.40 o 
  -1   7  16       71.59      258.18    126.07 o 
   0   7  16       21.94      191.08    125.87 o 
   1   7  16       65.27      128.36    131.24 o 
   2   7  16     1050.48      995.87    141.90 o 
   3   7  16      112.62      329.70    141.64 o 
   4   7  16      845.59      973.08    143.89 o 
   5   7  16      338.25      293.22    145.14 o 
   6   7  16        1.90      145.62    154.46 o 
   7   7  16        2.69      231.02    225.39 o 
  -6   8  16      183.63      263.51    212.52 o 
  -5   8  16       13.10        0.00    219.68 o 
  -4   8  16       78.93      217.69    164.05 o 
  -3   8  16      125.33      175.25    269.71 o 
  -2   8  16      160.91      234.43    166.75 o 
  -1   8  16      587.86      719.60    131.15 o 
   0   8  16      798.57      835.84    131.44 o 
   1   8  16      471.85      452.04    127.75 o 
   2   8  16      120.04      201.70    141.37 o 
   3   8  16      124.99      101.60    150.62 o 
   4   8  16       75.45      165.38    139.11 o 
   5   8  16        8.40      246.26    151.55 o 
   6   8  16      166.69      315.10    200.80 o 
  -5   9  16      116.49      259.60    170.27 o 
  -4   9  16       22.49      476.93    172.61 o 
  -3   9  16      498.07      550.48    284.72 o 
  -2   9  16      225.36      372.75    173.66 o 
  -1   9  16      314.22      477.02    134.88 o 
   0   9  16       87.13      143.08    135.49 o 
   1   9  16      313.89      315.90    135.59 o 
   2   9  16      225.40      229.34    150.07 o 
   3   9  16      499.84      521.39    159.69 o 
   4   9  16       25.76      116.99    142.03 o 
   5   9  16      102.14      150.48    152.05 o 
  -2  10  16       24.80      329.88    298.21 o 
  -1  10  16      603.66      612.76    142.32 o 
   0  10  16       13.65      123.41    146.67 o 
   1  10  16      642.85      528.07    146.97 o 
   2  10  16       26.02      200.55    160.67 o 
   0   1  17     1358.88     1307.03    107.73 o 
   1   1  17     2783.01     2774.59    113.45 o 
  -1   2  17      548.06      476.63    133.09 o 
   0   2  17     4077.81     3923.40    115.39 o 
   1   2  17      624.24      596.98    109.21 o 
   2   2  17      819.61      873.52    134.97 o 
  -2   3  17     1654.50     1690.55    136.67 o 
  -1   3  17     1843.89     1767.72    134.12 o 
   0   3  17       29.95      105.29    123.35 o 
   1   3  17     1670.86     1514.55    130.86 o 
   2   3  17     1592.40     1621.11    184.16 o 
   3   3  17       47.27      237.93    182.79 o 
  -3   4  17     1016.25     1013.97    140.89 o 
  -2   4  17      542.98      568.61    133.71 o 
  -1   4  17     1665.19     1441.12    187.30 o 
   0   4  17      155.76      272.29    131.23 o 
   1   4  17     1577.90     1559.36    134.14 o 
   2   4  17      505.39      578.66    185.91 o 
   3   4  17     1058.43      840.09    193.12 o 
   4   4  17      149.18      137.06    189.84 o 
  -4   5  17      470.63      490.40    192.81 o 
  -3   5  17     1267.07     1236.18    137.56 o 
  -2   5  17      203.81      222.43    133.08 o 
  -1   5  17      232.39      186.94    122.91 o 
   0   5  17      551.31      556.10    123.69 o 
   1   5  17      259.60      370.33    129.60 o 
   2   5  17      283.48      320.69    131.49 o 
   3   5  17     1387.91     1265.12    182.56 o 
   4   5  17      434.28      255.45    194.17 o 
   5   5  17      587.48      726.50    201.42 o 
  -5   6  17      307.17      467.43    205.86 o 
  -4   6  17      406.11      461.35    190.50 o 
  -3   6  17      508.90      485.78    181.83 o 
  -2   6  17      406.97      526.13    195.93 o 
  -1   6  17      359.52      190.15    123.58 o 
   0   6  17     1379.41     1359.70    128.98 o 
   1   6  17      520.98      568.01    136.27 o 
   2   6  17      505.25      455.76    136.43 o 
   3   6  17      505.10      598.66    137.48 o 
   4   6  17      424.74      446.04    142.12 o 
   5   6  17      291.95      253.97    207.64 o 
   6   6  17        7.89        0.00    202.33 o 
  -6   7  17      214.79      199.54    223.50 o 
  -5   7  17       55.87       84.72    215.40 o 
  -4   7  17      174.31      281.89    209.02 o 
  -3   7  17      360.40      581.42    191.44 o 
  -2   7  17      412.64      323.45    163.25 o 
  -1   7  17      156.62      321.38    128.68 o 
   0   7  17      230.32      396.01    129.56 o 
   1   7  17      182.19      306.66    133.38 o 
   2   7  17      393.66      430.14    142.53 o 
   3   7  17      356.44      277.89    145.26 o 
   4   7  17      206.75      209.07    143.30 o 
   5   7  17       79.71      107.33    154.59 o 
   6   7  17      235.43      348.22    164.17 o 
   7   7  17       65.54      435.24    231.69 o 
  -6   8  17      230.17       52.81    222.31 o 
  -5   8  17      185.79      253.47    227.70 o 
  -4   8  17      167.56      366.30    168.10 o 
  -3   8  17      261.14      321.00    160.98 o 
  -2   8  17      689.07      611.54    173.74 o 
  -1   8  17      378.86      549.51    129.15 o 
   0   8  17       85.52      284.11    136.49 o 
   1   8  17      316.39      371.68    134.02 o 
   2   8  17      701.66      446.37    150.84 o 
   3   8  17      239.54      244.64    151.80 o 
   4   8  17      181.85      255.04    149.80 o 
   5   8  17      187.17      323.40    161.69 o 
   6   8  17      219.45       42.34    165.49 o 
  -4   9  17      243.00      424.61    170.53 o 
  -3   9  17       15.11       41.14    289.40 o 
  -2   9  17      152.86      246.97    176.68 o 
  -1   9  17      172.55      333.77    135.58 o 
   0   9  17      549.25      561.48    144.69 o 
   1   9  17      186.34      324.77    138.27 o 
   2   9  17      118.21      142.51    151.63 o 
   3   9  17       14.98      213.08    161.49 o 
   4   9  17      234.57      215.81    151.39 o 
  -1  10  17       38.65      200.31    144.62 o 
   0  10  17      417.78      455.03    147.45 o 
   1  10  17       28.82        0.00    152.41 o 
   0   1  18     1838.36     1872.54    115.47 o 
   1   1  18     1617.52     1617.53    116.59 o 
  -1   2  18      250.14      327.74    114.96 o 
   0   2  18      109.01      184.02    111.34 o 
   1   2  18      242.37      251.97    110.45 o 
   2   2  18     3002.97     2926.05    144.79 o 
  -2   3  18     2175.79     2264.50    144.33 o 
  -1   3  18      148.59      207.60    137.80 o 
   0   3  18       64.58      103.61    159.26 o 
   1   3  18      163.77      366.69    127.89 o 
   2   3  18     2081.21     2174.25    197.90 o 
   3   3  18      331.74      149.97    185.93 o 
  -3   4  18      107.68      138.85    137.16 o 
  -2   4  18     1256.54     1273.41    138.33 o 
  -1   4  18       54.28       47.83    191.90 o 
   0   4  18      195.12      159.59    131.45 o 
   1   4  18       44.07      194.88    122.31 o 
   2   4  18     1175.83     1274.21    192.00 o 
   3   4  18       99.24       52.29    192.73 o 
   4   4  18     3964.63     3951.89    205.33 o 
  -4   5  18        7.49        0.00    196.26 o 
  -3   5  18      368.24      352.20    132.74 o 
  -2   5  18      677.16      647.66    136.40 o 
  -1   5  18        9.03      350.42    189.35 o 
   0   5  18      454.64      442.31    125.75 o 
   1   5  18       42.29       59.04    134.86 o 
   2   5  18      746.48      834.43    136.16 o 
   3   5  18      389.00      533.73    193.22 o 
   4   5  18       15.59      219.43    196.26 o 
   5   5  18       42.46      110.53    203.39 o 
  -5   6  18      696.74      862.09    197.82 o 
  -4   6  18       63.84       63.99    191.48 o 
  -3   6  18      842.99      933.69    138.78 o 
  -2   6  18       18.76      322.83    196.70 o 
  -1   6  18      871.89      877.39    123.41 o 
   0   6  18       79.41      246.38    129.02 o 
   1   6  18      819.80      769.39    134.84 o 
   2   6  18       28.47       79.61    130.68 o 
   3   6  18      877.46      664.08    145.39 o 
   4   6  18       84.30      222.73    144.62 o 
   5   6  18      767.91      905.20    211.21 o 
   6   6  18        1.58        0.00    213.84 o 
  -6   7  18       87.26        0.00    209.87 o 
  -5   7  18      442.67      548.16    213.94 o 
  -4   7  18       10.27      349.75    212.69 o 
  -3   7  18      236.10      374.57    209.49 o 
  -2   7  18       22.33      139.68    158.17 o 
  -1   7  18      969.99     1203.42    132.23 o 
   0   7  18      208.55      213.61    130.25 o 
   1   7  18     1033.01     1160.94    148.11 o 
   2   7  18       23.25       94.17    138.84 o 
   3   7  18      212.32      388.77    141.32 o 
   4   7  18       10.53        0.00    148.54 o 
   5   7  18      438.34      359.05    149.53 o 
   6   7  18       87.19        0.00    160.11 o 
  -5   8  18      100.75      334.58    228.87 o 
  -4   8  18      319.68      268.30    168.15 o 
  -3   8  18      527.44      625.71    173.01 o 
  -2   8  18      182.93      250.44    175.42 o 
  -1   8  18       28.46      237.19    132.94 o 
   0   8  18        6.73       73.14    137.15 o 
   1   8  18       44.54        0.00    146.79 o 
   2   8  18      184.49      333.36    154.21 o 
   3   8  18      563.23      450.50    152.41 o 
   4   8  18      357.75      407.49    157.57 o 
   5   8  18       81.76      247.45    362.39 o 
  -4   9  18       48.52      106.17    175.87 o 
  -3   9  18      155.44      186.12    180.25 o 
  -2   9  18      274.61      261.49    183.88 o 
  -1   9  18      205.45      311.44    135.71 o 
   0   9  18      983.04      804.63    150.32 o 
   1   9  18      207.61      315.79    149.12 o 
   2   9  18      238.78      217.96    236.21 o 
   3   9  18      152.86      124.66    156.17 o 
   4   9  18       52.42       54.95    171.69 o 
   0   1  19     1196.59     1114.74    116.57 o 
   1   1  19     1806.40     1772.91    120.13 o 
  -1   2  19       61.71      169.29    107.17 o 
   0   2  19     1382.08     1312.42    115.43 o 
   1   2  19       22.65       27.80    139.22 o 
   2   2  19      334.00      411.74    142.61 o 
  -2   3  19     1554.28     1619.65    144.08 o 
  -1   3  19      875.12      969.54    134.27 o 
   0   3  19      230.05      294.89    166.76 o 
   1   3  19      890.67      894.00    135.50 o 
   2   3  19     1592.45     1557.90    196.60 o 
   3   3  19      565.65      516.61    189.84 o 
  -3   4  19     1505.79     1576.02    144.70 o 
  -2   4  19      187.19      407.79    138.90 o 
  -1   4  19       61.05      214.83    138.03 o 
   0   4  19       55.65      280.35    130.96 o 
   1   4  19      101.09      117.71    136.46 o 
   2   4  19      155.44      173.87    190.36 o 
   3   4  19     1576.53     1533.53    198.63 o 
   4   4  19        1.47      185.64    181.04 o 
  -4   5  19      419.26      559.20    203.98 o 
  -3   5  19      223.95      310.21    139.95 o 
  -2   5  19      270.79      258.10    137.76 o 
  -1   5  19      673.03      725.53    193.20 o 
   0   5  19      193.90      384.10    130.49 o 
   1   5  19      748.32      691.89    144.46 o 
   2   5  19      194.42      392.82    139.61 o 
   3   5  19      199.15      374.85    141.81 o 
   4   5  19      517.98      363.67    202.58 o 
   5   5  19      731.32      594.10    209.91 o 
  -5   6  19      199.05      333.63    215.50 o 
  -4   6  19      303.51      674.36    205.37 o 
  -3   6  19       58.94      113.54    139.23 o 
  -2   6  19      427.31      646.17    141.63 o 
  -1   6  19      609.99      692.34    176.86 o 
   0   6  19      856.51      841.89    131.43 o 
   1   6  19      546.66      720.71    139.73 o 
   2   6  19      394.86      505.43    136.21 o 
   3   6  19       47.89       62.14    145.22 o 
   4   6  19      261.15      197.90    193.08 o 
   5   6  19      154.58      235.68    216.09 o 
   6   6  19       10.06      333.58    204.34 o 
  -6   7  19      239.33      249.96    213.60 o 
  -5   7  19      167.87      335.25    206.18 o 
  -4   7  19      213.76      490.44    220.87 o 
  -3   7  19      528.62      430.30    211.71 o 
  -2   7  19      270.59      490.36    168.65 o 
  -1   7  19      192.38      245.57    135.47 o 
   0   7  19      686.61      816.03    139.41 o 
   1   7  19      195.05      344.36    145.73 o 
   2   7  19      289.04      551.46    150.61 o 
   3   7  19      572.58      708.14    145.61 o 
   4   7  19      225.55      177.61    154.32 o 
   5   7  19      137.28      515.86    207.07 o 
   6   7  19      233.59      380.81    230.23 o 
  -5   8  19      176.13      158.25    232.74 o 
  -4   8  19       84.43       94.86    166.15 o 
  -3   8  19      417.18      455.89    177.39 o 
  -2   8  19      105.72      170.13    177.76 o 
  -1   8  19      448.82      458.54    141.08 o 
   0   8  19      233.03      296.52    146.97 o 
   1   8  19      402.17      624.90    149.49 o 
   2   8  19      106.96      239.93    155.65 o 
   3   8  19      421.12      724.67    258.64 o 
   4   8  19       86.30       66.34    158.95 o 
   5   8  19      163.27      582.40    160.64 o 
  -3   9  19      227.16      373.41    187.61 o 
  -2   9  19      109.80      301.65    185.90 o 
  -1   9  19      243.75      261.65    143.93 o 
   0   9  19        5.41       51.89    149.37 o 
   1   9  19      224.51      327.68    152.50 o 
   2   9  19      101.88      100.04    158.46 o 
   3   9  19      216.66      567.74    164.83 o 
   0   0  20     4086.66     4147.03    246.88 o 
   0   1  20       59.29      163.28    114.85 o 
   1   1  20     2174.88     2076.11    122.60 o 
  -1   2  20     2044.61     2065.75    131.15 o 
   0   2  20      190.79      250.47    115.96 o 
   1   2  20     2058.28     2018.73    121.93 o 
   2   2  20      179.95      277.99    149.57 o 
  -2   3  20      154.93       29.80    143.61 o 
  -1   3  20      855.67      827.64    145.86 o 
   0   3  20      177.31      317.05    134.47 o 
   1   3  20      836.76      851.48    141.04 o 
   2   3  20      176.18      199.38    192.61 o 
   3   3  20     2264.76     2290.16    198.32 o 
  -3   4  20      432.98      296.15    143.85 o 
  -2   4  20      372.01      371.89    148.24 o 
  -1   4  20      404.36      476.86    145.06 o 
   0   4  20      754.89      649.91    181.18 o 
   1   4  20      457.35      533.28    137.24 o 
   2   4  20      324.69      336.79    202.09 o 
   3   4  20      457.53      427.99    209.08 o 
   4   4  20      672.15      578.18    199.60 o 
  -4   5  20      225.51      312.74    207.56 o 
  -3   5  20      465.58      747.84    148.63 o 
  -2   5  20      601.15      635.65    145.80 o 
  -1   5  20       10.19       87.43    196.26 o 
   0   5  20       71.03      118.48    133.32 o 
   1   5  20       23.07      182.75    150.20 o 
   2   5  20      524.07      485.18    140.48 o 
   3   5  20      422.91      510.98    187.08 o 
   4   5  20      223.91      477.19    202.52 o 
   5   5  20      331.12      375.11    193.91 o 
  -5   6  20      328.89      376.09    217.00 o 
  -4   6  20      188.89      255.71    208.49 o 
  -3   6  20       53.90      164.62    143.05 o 
  -2   6  20      740.92      723.27    143.59 o 
  -1   6  20       98.07      169.99    172.81 o 
   0   6  20      196.93      311.98    134.53 o 
   1   6  20       88.10      139.05    141.35 o 
   2   6  20      632.56      600.42    144.71 o 
   3   6  20       52.42       18.78    212.40 o 
   4   6  20      146.38      342.03    212.04 o 
   5   6  20      302.73      281.48    218.95 o 
   6   6  20     1095.97      987.06    227.49 o 
  -6   7  20       34.98      369.18    236.29 o 
  -5   7  20       44.31      321.29    210.15 o 
  -4   7  20     1245.32     1269.23    220.06 o 
  -3   7  20      224.73      385.38    204.14 o 
  -2   7  20      263.88      352.52    129.49 o 
  -1   7  20      121.42      315.68    177.90 o 
   0   7  20      153.52      179.48    140.74 o 
   1   7  20      128.64      427.85    147.93 o 
   2   7  20      269.38      296.33    149.46 o 
   3   7  20      224.41      514.57    159.58 o 
   4   7  20     1254.82     1092.55    224.19 o 
   5   7  20       51.30        0.00    225.85 o 
   6   7  20       26.68        0.00    236.49 o 
  -4   8  20      223.74      412.07    170.54 o 
  -3   8  20       59.81      221.96    172.89 o 
  -2   8  20       44.24       30.94    179.92 o 
  -1   8  20      240.44      136.12    186.78 o 
   0   8  20      952.14     1002.08    152.70 o 
   1   8  20      243.62      207.53    173.74 o 
   2   8  20       37.49      197.87    156.69 o 
   3   8  20       67.17       96.00    158.83 o 
   4   8  20      228.06      529.28    159.75 o 
  -2   9  20       56.55      125.57    192.21 o 
  -1   9  20      145.81      176.03    193.51 o 
   0   9  20        8.16       93.57    154.38 o 
   1   9  20      117.14      150.15    158.12 o 
   2   9  20       58.38        0.00    160.97 o 
   0   1  21      505.94      522.91    121.01 o 
   1   1  21      184.65      222.84    120.86 o 
  -1   2  21     1130.07     1138.59    135.13 o 
   0   2  21     2802.05     2707.81    127.84 o 
   1   2  21     1180.17     1162.31    123.99 o 
   2   2  21       43.03      242.39    221.18 o 
  -2   3  21     1031.16     1137.60    143.98 o 
  -1   3  21      286.13      339.33    146.36 o 
   0   3  21       45.90      141.22    139.30 o 
   1   3  21      329.05      351.86    147.38 o 
   2   3  21      971.49     1089.16    203.53 o 
   3   3  21       13.04        0.00    189.73 o 
  -3   4  21      317.25      498.85    146.78 o 
  -2   4  21      432.20      403.33    147.55 o 
  -1   4  21      102.69      315.20    138.87 o 
   0   4  21     1289.05     1201.35    187.58 o 
   1   4  21       61.81      122.91    142.70 o 
   2   4  21      427.40      419.46    192.37 o 
   3   4  21      334.82      500.25    206.95 o 
   4   4  21        6.72      249.27    199.28 o 
  -4   5  21       53.58        0.00    210.36 o 
  -3   5  21      313.18      328.47    155.00 o 
  -2   5  21      165.91      379.51    147.77 o 
  -1   5  21      325.10      425.14    215.31 o 
   0   5  21       66.68      215.39    137.22 o 
   1   5  21      360.56      417.35    146.97 o 
   2   5  21      176.66      276.78    200.47 o 
   3   5  21      215.12      398.51    200.07 o 
   4   5  21       47.44      251.89    206.51 o 
   5   5  21       10.75      133.50    214.79 o 
  -5   6  21      184.59      519.65    205.82 o 
  -4   6  21      301.44      373.25    201.93 o 
  -3   6  21      263.49      294.12    144.10 o 
  -2   6  21      826.54      899.70    203.00 o 
  -1   6  21      534.20      500.05    179.08 o 
   0   6  21        5.78        0.00    144.68 o 
   1   6  21      515.15      379.33    144.84 o 
   2   6  21      880.02      910.39    150.11 o 
   3   6  21      273.31      355.26    213.11 o 
   4   6  21      282.95      413.83    218.76 o 
   5   6  21      195.04      538.43    219.59 o 
   6   6  21       22.11       69.65    229.97 o 
  -5   7  21      169.51      211.59    230.51 o 
  -4   7  21      149.58       37.62    223.87 o 
  -3   7  21      265.90      336.68    218.34 o 
  -2   7  21      170.08      249.27    136.36 o 
  -1   7  21      118.50      322.54    192.51 o 
   0   7  21      191.22      285.49    150.25 o 
   1   7  21      133.29      342.54    187.55 o 
   2   7  21      173.42      252.33    153.12 o 
   3   7  21      281.27      314.37    161.09 o 
   4   7  21      146.38      283.79    154.76 o 
   5   7  21      168.29      233.91    162.75 o 
  -4   8  21      234.12      248.67    289.22 o 
  -3   8  21      165.96      185.90    177.08 o 
  -2   8  21      116.63      260.44    142.53 o 
  -1   8  21      276.94      436.48    191.47 o 
   0   8  21      193.96      332.76    150.87 o 
   1   8  21      290.09      336.28    159.62 o 
   2   8  21       94.89      233.61    153.56 o 
   3   8  21      203.53      441.35    200.47 o 
   4   8  21      268.70      256.79    160.77 o 
   0   9  21       12.38      127.19    155.11 o 
   0   1  22      707.99      744.03    125.85 o 
   1   1  22      171.84      324.24    123.49 o 
  -1   2  22      480.40      536.45    133.39 o 
   0   2  22       42.38      181.54    124.01 o 
   1   2  22      551.85      453.25    125.80 o 
   2   2  22      566.79      610.74    111.51 o 
  -2   3  22      574.15      617.17    154.90 o 
  -1   3  22      627.37      631.38    135.30 o 
   0   3  22     1939.24     2045.84    142.60 o 
   1   3  22      612.56      615.75    155.87 o 
   2   3  22      679.64      628.11    211.49 o 
   3   3  22        0.02       58.08    209.08 o 
  -3   4  22      105.35      226.69    151.43 o 
  -2   4  22      982.94     1138.16    151.30 o 
  -1   4  22      194.68       36.23    151.07 o 
   0   4  22       49.45        9.68    142.31 o 
   1   4  22      173.58      198.83    144.17 o 
   2   4  22      937.04      767.00    204.60 o 
   3   4  22      125.36      341.87    213.84 o 
   4   4  22      106.19        0.00    215.81 o 
  -4   5  22       63.60       97.66    206.00 o 
  -3   5  22      105.44      208.52    151.39 o 
  -2   5  22      336.89      529.18    149.57 o 
  -1   5  22     1192.96     1231.94    150.99 o 
   0   5  22      397.98      609.96    216.27 o 
   1   5  22     1122.48     1230.96    153.63 o 
   2   5  22      324.15      437.06    218.68 o 
   3   5  22       93.53      252.65    203.04 o 
   4   5  22       43.22      259.22    206.22 o 
   5   5  22       26.74      216.11    217.24 o 
  -5   6  22      125.63      261.67    226.56 o 
  -4   6  22      582.53      694.05    204.32 o 
  -3   6  22     1275.06     1354.25    230.55 o 
  -2   6  22       12.27      119.64    148.62 o 
  -1   6  22      111.43      213.87    143.84 o 
   0   6  22        0.70      136.46    150.52 o 
   1   6  22      141.44      191.32    152.19 o 
   2   6  22        5.03      162.37    150.86 o 
   3   6  22     1172.06     1113.84    158.08 o 
   4   6  22      562.67      230.47    205.90 o 
   5   6  22      113.80        0.00    227.01 o 
   6   6  22       61.51      443.85    232.44 o 
  -5   7  22      241.56      143.16    234.56 o 
  -4   7  22       49.32      284.46    225.67 o 
  -3   7  22       20.93       11.85    219.70 o 
  -2   7  22      182.27      300.12    142.31 o 
  -1   7  22      786.73      662.98    194.17 o 
   0   7  22       45.12      152.90    153.46 o 
   1   7  22      647.43      627.64    155.02 o 
   2   7  22      175.72      316.32    154.91 o 
   3   7  22       29.37      183.31    195.12 o 
   4   7  22       49.53      175.92    162.05 o 
   5   7  22      268.27      514.47    233.82 o 
  -3   8  22      272.65      688.48    188.89 o 
  -2   8  22      324.12      401.67    152.89 o 
  -1   8  22      326.28      219.74    196.71 o 
   0   8  22       13.27        0.00    166.69 o 
   1   8  22      329.78      232.81    159.69 o 
   2   8  22      304.75      297.30    157.03 o 
   3   8  22      318.06      435.01    169.05 o 
   0   1  23      795.09      773.64    129.87 o 
   1   1  23      125.04      164.79    127.50 o 
  -1   2  23     1023.91      973.91    142.70 o 
   0   2  23       21.38       93.40    127.71 o 
   1   2  23      954.33     1033.44    131.87 o 
   2   2  23      156.72      277.84    137.18 o 
  -2   3  23      259.57      419.46    158.70 o 
  -1   3  23     2039.52     1957.12    144.98 o 
   0   3  23       24.47       66.73    142.11 o 
   1   3  23     1992.98     1855.46    167.02 o 
   2   3  23      237.45      260.23    204.30 o 
   3   3  23      210.15      204.12    201.54 o 
  -3   4  23      255.52      295.45    153.65 o 
  -2   4  23       62.54        0.00    152.45 o 
  -1   4  23      339.11      446.94    139.62 o 
   0   4  23      950.24      536.97    231.66 o 
   1   4  23      347.39      467.67    219.55 o 
   2   4  23       57.33      187.00    155.70 o 
   3   4  23      184.36      415.55    210.64 o 
   4   4  23       35.74      278.10    222.63 o 
  -4   5  23      425.54      579.66    216.82 o 
  -3   5  23       90.60      335.85    149.45 o 
  -2   5  23      528.53      577.26    159.27 o 
  -1   5  23      158.91      121.65    151.73 o 
   0   5  23      290.76      431.92    219.35 o 
   1   5  23      203.18      171.10    151.10 o 
   2   5  23      506.24      643.09    159.57 o 
   3   5  23       71.48      261.39    210.46 o 
   4   5  23      366.53      123.69    217.77 o 
   5   5  23      191.11      530.94    218.91 o 
  -5   6  23       58.83      296.33    229.05 o 
  -4   6  23      154.18      149.36    218.68 o 
  -3   6  23       64.84       59.52    216.94 o 
  -2   6  23      102.34      351.56    156.69 o 
  -1   6  23      251.74      269.27    147.33 o 
   0   6  23      139.68      157.20    220.24 o 
   1   6  23      212.61      318.86    151.22 o 
   2   6  23      114.59      265.48    157.75 o 
   3   6  23       56.15      384.24    177.37 o 
   4   6  23      131.99       10.96    219.84 o 
   5   6  23       76.95      124.52    212.48 o 
  -4   7  23       14.53        0.00    228.24 o 
  -3   7  23      744.32      786.35    229.72 o 
  -2   7  23      168.56      193.56    145.58 o 
  -1   7  23      140.51      358.49    201.94 o 
   0   7  23      144.24      362.52    166.66 o 
   1   7  23      149.06      325.23    159.87 o 
   2   7  23      132.30      111.21    162.92 o 
   3   7  23      672.20      731.65    162.71 o 
   4   7  23       12.69      331.38    167.63 o 
  -2   8  23      140.18       73.79    149.73 o 
  -1   8  23      100.37       65.43    209.53 o 
   0   8  23        0.67      170.32    159.05 o 
   1   8  23      146.88      271.16    159.19 o 
   2   8  23      112.41      192.66    167.07 o 
   0   0  24     2041.10     1985.06    271.47 o 
   0   1  24       92.30      110.19    133.72 o 
   1   1  24       76.48      264.61    129.30 o 
  -1   2  24     1002.04     1124.94    143.84 o 
   0   2  24      209.39      279.96    133.85 o 
   1   2  24      908.68      988.97    138.53 o 
   2   2  24      625.06      566.55    140.47 o 
  -2   3  24       65.65      111.04    158.18 o 
  -1   3  24       14.48       63.19    142.04 o 
   0   3  24      638.75      626.79    151.84 o 
   1   3  24        1.54      282.73    162.27 o 
   2   3  24       54.55      291.00    218.03 o 
   3   3  24     1710.75     1693.98    224.84 o 
  -3   4  24       46.65       30.73    210.88 o 
  -2   4  24      251.46      294.81    157.08 o 
  -1   4  24      821.88      834.01    147.33 o 
   0   4  24       43.94       56.93    156.19 o 
   1   4  24      790.76      924.61    219.45 o 
   2   4  24      266.86      421.89    161.48 o 
   3   4  24       54.33      254.01    218.24 o 
   4   4  24      143.55      327.95    228.24 o 
  -4   5  24      461.02      719.96    207.05 o 
  -3   5  24      219.95      397.17    216.45 o 
  -2   5  24      311.31      418.35    161.00 o 
  -1   5  24       68.03      283.73    160.47 o 
   0   5  24        1.39       91.35    158.01 o 
   1   5  24       64.20      102.78    229.57 o 
   2   5  24      295.36      377.00    159.52 o 
   3   5  24      173.54      253.79    215.52 o 
   4   5  24      442.27      841.77    219.96 o 
   5   5  24       89.41      125.46    226.14 o 
  -5   6  24       45.72      414.37    234.30 o 
  -4   6  24       98.86        1.09    223.32 o 
  -3   6  24       48.33       49.15    220.69 o 
  -2   6  24      135.67      185.29    158.08 o 
  -1   6  24       25.15      170.61    149.75 o 
   0   6  24      995.29      965.59    234.02 o 
   1   6  24       33.14        0.00    159.04 o 
   2   6  24      120.34      224.49    160.31 o 
   3   6  24       46.64      129.62    160.79 o 
   4   6  24      124.29       67.40    228.02 o 
   5   6  24       49.64      150.90    231.75 o 
  -3   7  24        6.36      215.36    228.31 o 
  -2   7  24      146.16      231.48    149.11 o 
  -1   7  24        5.98      308.32    154.43 o 
   0   7  24       13.61      255.13    211.86 o 
   1   7  24        4.61      131.78    169.00 o 
   2   7  24      177.89      230.61    160.92 o 
   3   7  24        2.83      228.29    164.11 o 
   0   1  25      560.27      718.06    136.29 o 
   1   1  25       42.35      193.35    134.76 o 
  -1   2  25      344.44      457.29    146.43 o 
   0   2  25       11.25      184.01    135.74 o 
   1   2  25      263.53      319.46    137.49 o 
   2   2  25     1546.39     1454.27    144.84 o 
  -2   3  25      266.64      244.80    149.80 o 
  -1   3  25      256.62      484.51    147.79 o 
   0   3  25      256.23      323.28    153.91 o 
   1   3  25      369.91      470.42    170.75 o 
   2   3  25      207.30      477.28    167.46 o 
   3   3  25       13.77        0.00    223.77 o 
  -3   4  25      580.42      741.84    218.12 o 
  -2   4  25      196.53      321.37    163.53 o 
  -1   4  25      240.52      315.46    147.37 o 
   0   4  25     1373.78     1326.77    164.91 o 
   1   4  25      236.72      470.60    164.25 o 
   2   4  25      243.18      247.25    165.00 o 
   3   4  25      553.27      759.79    231.79 o 
   4   4  25      381.51      293.98    221.88 o 
  -4   5  25       50.73      179.81    225.27 o 
  -3   5  25      203.44      403.35    222.11 o 
  -2   5  25      218.20      228.23    164.70 o 
  -1   5  25      335.90      596.42    152.61 o 
   0   5  25      302.97      537.85    164.51 o 
   1   5  25      319.50      251.68    218.16 o 
   2   5  25      217.00      391.81    167.93 o 
   3   5  25      222.99      403.86    224.94 o 
   4   5  25       83.08      122.03    225.37 o 
   5   5  25      298.33      359.72    233.15 o 
  -4   6  25       93.65      382.71    234.42 o 
  -3   6  25       51.47      416.07    224.15 o 
  -2   6  25      190.16      591.30    168.45 o 
  -1   6  25      450.89      635.84    154.04 o 
   0   6  25       21.22      187.52    163.47 o 
   1   6  25      417.63      415.83    160.67 o 
   2   6  25      165.74      304.76    163.95 o 
   3   6  25       32.86      101.87    167.26 o 
   4   6  25       93.77       92.21    231.10 o 
  -2   7  25       18.65      145.92    152.04 o 
  -1   7  25       20.13       70.16     65.11 o 
   0   7  25      470.94      368.27    234.42 o 
   1   7  25       12.43       60.26    182.63 o 
   2   7  25       22.65      112.99    169.12 o 
   0   1  26       55.91      132.56    139.20 o 
   1   1  26     1110.97     1065.25    141.05 o 
  -1   2  26      294.96      327.55    152.17 o 
   0   2  26        9.54       38.34    144.18 o 
   1   2  26      312.23      366.56    145.78 o 
   2   2  26        3.53        0.00    150.20 o 
  -2   3  26      564.39      714.79    147.45 o 
  -1   3  26       12.06      240.12    151.84 o 
   0   3  26      586.80      921.96    161.31 o 
   1   3  26       16.74       77.98     75.85 o 
   2   3  26      528.78      565.50    174.30 o 
   3   3  26        4.47      136.01    227.64 o 
  -3   4  26      114.02      535.76    233.49 o 
  -2   4  26      357.41      458.62    150.41 o 
  -1   4  26       92.99       61.07    154.62 o 
   0   4  26       57.14      150.57    166.13 o 
   1   4  26       91.63      100.03    169.41 o 
   2   4  26      318.65      685.14    232.96 o 
   3   4  26      120.37      194.96    234.40 o 
   4   4  26     1008.91      942.17    228.10 o 
  -4   5  26      134.62      127.91    230.15 o 
  -3   5  26        3.22        0.00    225.21 o 
  -2   5  26       54.63      205.80    162.26 o 
  -1   5  26      437.17      509.62    156.26 o 
   0   5  26      404.13      410.55    172.31 o 
   1   5  26      446.57      399.82    164.92 o 
   2   5  26       54.58       82.63    166.31 o 
   3   5  26        6.13      228.93    166.52 o 
   4   5  26      110.19      409.47    235.46 o 
  -3   6  26      377.69      623.09    220.08 o 
  -2   6  26       11.99       15.90    171.43 o 
  -1   6  26      163.27      223.11    157.76 o 
   0   6  26        0.31      194.69    166.11 o 
   1   6  26      172.17      337.01    245.89 o 
   2   6  26       15.90      163.04    173.54 o 
   3   6  26      359.79      323.05    169.43 o 
   0   1  27      511.76      443.94    143.20 o 
   1   1  27      694.37      720.69    146.12 o 
  -1   2  27      477.60      543.82    154.09 o 
   0   2  27      602.64      589.63    159.96 o 
   1   2  27      580.19      553.39    155.26 o 
   2   2  27       90.76      205.54    154.31 o 
  -2   3  27      481.21      406.80    155.73 o 
  -1   3  27      212.40      293.10    153.19 o 
   0   3  27       30.22      166.48    165.39 o 
   1   3  27      211.64      334.38    177.56 o 
   2   3  27      548.45      467.57    181.32 o 
   3   3  27       69.96      142.06    178.91 o 
  -3   4  27        8.01       83.38    248.93 o 
  -2   4  27       32.73      293.13    153.86 o 
  -1   4  27      268.73      302.57    161.49 o 
   0   4  27      160.26      275.67    169.60 o 
   1   4  27      255.33      530.06    170.47 o 
   2   4  27       25.42       99.50    177.57 o 
   3   4  27       14.95       27.83    238.82 o 
   4   4  27      309.32      332.96    245.02 o 
  -3   5  27      420.13      572.46    233.61 o 
  -2   5  27      292.29      314.83    156.19 o 
  -1   5  27      139.76      288.02    163.10 o 
   0   5  27      270.95      443.42    170.79 o 
   1   5  27      114.43      204.66    175.26 o 
   2   5  27      265.23      346.77    228.87 o 
   3   5  27      449.12      436.01    177.64 o 
  -1   6  27      170.41      239.39    177.28 o 
   0   6  27       34.42      202.44    170.38 o 
   1   6  27      160.74      384.42    174.19 o 
   0   0  28     2206.60     1997.48    300.69 o 
   0   1  28        1.04      149.64    150.91 o 
   1   1  28        1.96      158.30    150.90 o 
  -1   2  28       80.97      179.06    163.73 o 
   0   2  28      206.97      345.80    168.93 o 
   1   2  28       93.34      262.68    160.48 o 
   2   2  28      180.38      268.75    160.22 o 
  -2   3  28      142.14      232.73    156.09 o 
  -1   3  28       74.81      202.10    162.56 o 
   0   3  28       77.66      118.58    168.79 o 
   1   3  28       56.62      229.93    184.61 o 
   2   3  28      145.82      440.66    190.58 o 
   3   3  28      155.58      142.14    186.28 o 
  -3   4  28       34.46      214.36    195.48 o 
  -2   4  28      171.91      351.58    160.43 o 
  -1   4  28      648.73      702.01    163.45 o 
   0   4  28       47.82      219.16    174.92 o 
   1   4  28      707.95      807.05    179.26 o 
   2   4  28      175.76      412.30    180.14 o 
   3   4  28       27.25       99.63    262.60 o 
  -2   5  28      277.76      333.85    156.65 o 
  -1   5  28      103.31      111.77    168.70 o 
   0   5  28      105.27      196.67    178.98 o 
   1   5  28       92.09      247.78    178.94 o 
   2   5  28      264.64      283.86    187.29 o 
   0   1  29      225.65      320.44    157.85 o 
   1   1  29       15.07       66.50    158.05 o 
  -1   2  29      139.07      182.64    168.13 o 
   0   2  29       70.71      170.29    169.65 o 
   1   2  29      116.27      231.68    168.60 o 
   2   2  29      237.53      358.97    169.23 o 
  -2   3  29       27.02      174.13    159.56 o 
  -1   3  29      302.53      360.25    170.26 o 
   0   3  29       17.77       98.47    179.60 o 
   1   3  29      326.19      436.07    187.51 o 
   2   3  29       51.54      135.03    195.53 o 
   3   3  29      152.49      249.97    187.72 o 
  -2   4  29        7.19       64.66    161.47 o 
  -1   4  29      222.14      288.77    172.63 o 
   0   4  29      432.42      566.12    185.75 o 
   1   4  29      195.86      514.77    189.14 o 
   2   4  29        0.74      125.02    192.08 o 
   0   1  30      523.98      563.93    162.67 o 
   1   1  30      538.50      670.73    164.79 o 
  -1   2  30       31.14      249.35    172.93 o 
   0   2  30       59.32      173.96    180.66 o 
   1   2  30       23.80       56.96    198.00 o 
   2   2  30      328.55      457.88    176.43 o 
  -2   3  30      166.76      295.20    167.65 o 
  -1   3  30        7.42        0.00    179.13 o 
   0   3  30      353.43      482.64    191.94 o 
   1   3  30        6.29       86.47    192.55 o 
   2   3  30      162.16      188.24    199.01 o 
   0   1  31      452.96      658.94    167.66 o 
   1   1  31      112.13      317.72    169.98 o 
  -1   2  31      122.42      174.27    183.56 o 
   0   2  31      147.55      242.06    187.58 o 
   1   2  31      100.96      259.24    210.48 o 
                                                 
